# Supplementary material for: The importance of social factors in the association between physical activity and depression in children
Source: Child Adolesc Psychiatry Ment Health. 2020 Jun 27;14:28. doi: 10.1186/s13034-020-00335-5 (PMC7321548; doi:10.1186/s13034-020-00335-5)
Supplement: Supplementary file 2 — Additional file 2. Raw Qualtrics survey data for social- and team-dimesions of SAIQ activities. [file 13034_2020_335_MOESM2_ESM.xlsx]

## Sheet: Sheet1
ResponseId	Race	Race_5_TEXT	Age	Read_consent	dance_int_1	dance_sns_1	softball_int_1	softball_sns_1	basketball_int_1	basketball_sns_1	climbing_int_1	climbing_sns_1	fieldhockey_int_1	fieldhockey_sns_1	football_int_1	football_sns_1	gymnastics_int_1	gymnastics_sns_1	icehockey_int_1	icehockey_sns_1	horseriding_int_1	horseriding_sns_1	iceskate_int_1	iceskate_sns_1	inlineskate_int_1	inlineskate_sns_1	martialarts_int_1	martialarts_sns_1	lacrosse_int_1	lacrosse_sns_1	rugby_int_1	rugby_sns_1	skateboard_int_1	skateboard_sns_1	ski_int_1	ski_sns_1	snowboard_int_1	snowboard_sns_1	soccer_int_1	soccer_sns_1	surf_int_1	surf_sns_1	swim_int_1	swim_sns_1	waterpolo_int_1	waterpolo_sns_1	tennis_int_1	tennis_sns_1	track_int_1
R_25tFA17980jlA4e	1		29	1	8.3	6.1	8.7	6.5	8.3	6.2	8.5	6.8	8.1	6.2	8.6	6.5	8.4	6.4	7.8	6.7	8.4	7	8.7	6.8	9.1	7.2	8.2	6.6	8.7	6.4	8.5	6.3	8.8	7.2	8.9	6.8	8.2	6.7	8.9	7.1	9	7.2	8.3	6.6	8.5	6.2	8.8	6.5	8.7
R_3IY7TIGH2ATYAYz	1		31	1	3.9	2.9	2	2.3	0.9	0	4.5	4.3	0	0.9	0	0.1	5.7	4.1	0	0.5	8.2	7.6	6.9	3.9	6.4	5	6.6	3.9	0	1.2	0	0.5	8.5	5	8.1	5	9.2	4.8	0	0.8	7.1	5	7.1	5.8	0	1.8	6.9	3.5	5.7
R_qRhD0oFuT1wVfyh	1		29	1	1.9	0.2	0	0	0	0	5	5	0	0	0	0	0	0	0	0	5	5	2.6	2.7	5	5	2.7	0	0	0	0	0	7.1	7.3	5	5	5	5	0	0	5	5	3.8	3.2	0	0	0	0	0
R_1rjMnCCUcXoMotA	4		37	1	7	2	0	0	0	0	7.5	2	0	0	0	0	5	0	0	0	8.8	2.6	10	10	10	10	5	2	0	2	0	0	10	0	5.5	3.1	10	10	0	0	10	0	10	5	0	0	10	5	10
R_2TYQQDaNlCLslpb	1		36	1	3	1.1	0	0	0	0	9.4	7.4	0	0.1	0	0.9	9	7	0	0.5	8.1	6.2	7.2	7.3	9.2	8.3	5	3	0	0	0	0	10	9.6	9.2	9.1	9.1	7.1	0	0	10	8.3	8.1	7.2	0	0	3	3.2	4
R_1KoTh67Dxsy3nQM	1		29	1	7.1	2.7	0	1.4	0	0	8.1	6.5	0	0	0	0	3.1	2.1	0	0	8.5	6.6	4.7	5	4.9	5	7.7	0.8			0	0	6	1.5	7.3	2.7	8.5	4.6	0	0	8.2	3	8.3	4.7			8.6	2.3	7.6
R_2OHlVXTq7CWxw81	1		29	1	2.8	2.7	0.9	1.2	8.1	2.3	7.1	6.5	1.9	6.4	0.6	1	6.1	3.4	1.5	2.4	7.8	3	5.8	4.1	7.5	2.9	7.8	7.1	3	3.7	1.3	3.6	6.7	7.6	6.9	6.3	3	3.1	1	1.3	7.2	9.8	7.2	2.6	1	3.1	9.3	2	7
R_8v4pRAYuAEskQCZ	1		25	1	7.2	5.7			6.8	2.8	7.9	2.4	7.7	2.6	7.8	2.8	7.8	2.1	7.3	2.5	7.6	3.3	7	2.6	7.4	2.9	7	3.2	6.8	3	6.8	2.4	7.3	1.9	8.2	2.1	6.8	2.9	7	1.8	7	2.4	6.9	2.7	8.1	2.7	7.6	2.7	7.5
R_x3irLZcO3QSVSE1	1		25	1	2.4	1.2	0	2.4	0	2.8	9.8	7.8	0	3.3	0	1.3	8.9	2.6	0	0	8.4	7.5	10	3	9.4		10	8.2	0.2	5.8	0.1	2.7	7.7	6.8	9.7	7	9.5	2.7	0.1	0.9	9.9	6.8	9.8	3.6	1.7	6.7	9.2	3.8	8.8
R_1gevkpEqdOnb67v	2		24	1	2.5	1.6	0	2.6	0	0	7.4	6.9	0	0	0	0	10	7.2	0	0	9.3	2.7	6.4	0	1.8	2.1	10	6.9	6.7	6.3	0	0	2.7	0	9.1	7	1.8	0	0	0	7.2	1.1	7.8	4	3.4	2.8	8.4	0	9.2
R_1C7p4mYMJpk98n6	4		18	1	4	5.1	1	2	0.5	1	8	5	1		0	2.5	6	4	1	3.4	6	5	6	1	2	2	3	4	1	2	0	2	7.4	3.9	7.5	7.5	6	6	1	2.5	6	3	3	3.9	3	4	2	5	1.5
R_2R4E39NSIgeUMmw	1		29	1	6.1	5.1	0.9	3	0.9	3.2	8.9	7.2	1.5	3.5	0.9	2.9	9.3	7.2	0.9	4.3	9.1	7.9	9.7	7.8	10	7	9.5	7.6	1.5	5	0.9	3.5	9.7	6.3	9.7	8.1	9.4	5.8	0.5	4.5	9.9	7.8	9.3	7.3	2.2	4	8.7	7.2	9.5
R_1gw0qnh7IwnTzHd	4		27	1	10		0	0.6	0.1	0.7			1.1	1.3	0	0.4	9.9		0	0.6	9.4		9.2				9.7	8.4					9.5		9.3		10		0.5	0	9.9		9				9	5.3	9.8
R_exGkaSgqtK583br	3		36	1	5	5	0	0	0	0	9	9	0	0	0	0	5	5	0	0	10	9	9	9	9	9	5	5	0	0	0	0	8	5	9	9	9	9	0	0	9	9	5	5	0	0	5	3	5
R_3EZ2nqu2esatCEy	1		36	1	2.1	5.4	1.1	1.6	0	2.7	8.9	9.6	0.8	1	0.6	1.3	9	8.4	0.7	1.1	8.1	7.5	4.9	3.2	8.1	7.3	8.4	4.4	1	1	0.1	1.1	9.9	8.2	6.3	5.8	8.7	6.2	0.5	1.3	7.8	2.5	8.1	7.8	0.7	1.9	5	3.8	8.4
R_2Xj1SImmwT7gh6w	1		30	1	6.4	1.9	2	2	1	2	9	7	2	2.1	1.1	2.1	4	3	2	2.5	8	2.5	7	3.5			9.5	3.5					9	2.5			9	2.5	1.5	1.5	9	3.5	8	2.5			9.2	2.9	4
R_2VKOELiddIeX173	1		29	1	7	2	0.9	0.8	0.5	0.5	9.7	2	0.6	1.2	0	1.3	4.8	5	0.9	1.3	9	5	9.7	3	9.1	0.4	8.7	1.7	0	0.9	0.5	0.5	9.5	0.6	9	5	9.5	2.1	0.2	0.5	10	0.8	5	1.6	0.2	3	0.6	0.6	4.9
R_12rRkfAEMTeaNKL	1		32	1	7.6	8.7	2.1	2.9	0.9	2.2	7.1	7.9	1.7	1.5	1.2	1.3	7.4	4.6	1.1	1.9	7.8	7	6.7	7.8	7.2	6	6.5	3.8	1.3	0.6	1.3	3.2	6.6	5	7.5	4.3	8.1	8.6	1.5	1.9	8.5	9.2	6.4	5	2	1.4	5.3	2.9	6.5
R_3shOJyDY9igG0xG	4		25	1	9.1		1.5	1.3	0.6	0	9	2	1.7	1.7	0.4	0	5	5	1	1.4	9.2		9.1		9		9	7.2	1.2	5	0.5	3.6	8.8	1.6	8.7	2.2	8.4	8.1	1.1	1.2	9.1		5	1.5	5		1.1	2	5
R_Wwh6tnfi5y0DxgR	2		28	1	3	4	0	0	0	0	10	10	0	0	0	0	0	2	0	0	10	10	5	5	10	10	10	5	0	0	0	0	10	5	10	10	10	10	0	0	10	10	5	5			5	5	10
R_1mjTpPN1DjKTMX8	1		25	1	5	5	0	0	0	0	10	10	0	0	0	0	10	10	0	0	10	10	8.5	8.5	10	10	6	6	9	9	0	0	10	10	9	9	10	10	0	0	10	10	10	8	8	8	5	0	7.5
R_1gRyGcafdrxSWgT	1		30	1	8.3	7.7	0	2.8	0	7.6	8	7.2	7.9	1.9	0	8	10	8.9	0	3.4	10	2.1	10	10	10	10	7.5	2.5	8.4	8.5	8.8	7.2	10	10	8.4	2.6	10	10	0	0	8.2	8.5	10	8	8	6.5	10	8.6	2.7
R_1mzm6rrbygWfS3T	2		26	1	8.8	9.1	0.5	7.5	0.3	0.3	8.6	7.4	0.1	0.9	1.2	1.6	9.1	1.1	1.1	1.6	8.8	3.3	8.3	8.7	9	6.9	8.5	6.9	0.7	1.4	0.1	1.1	9.1	0.3	8.6	2.4	7.9	2.6	0.4	0	9.1	9.4	8.5	7.4	0	1	9.1	0.5	9.6
R_x5Hk8hLqoDzhHAR	1		32	1	5	5	0.9	0.2	0.4	0.6	3	2.6	0.7	0.7	0.3	1.6	5	4.6	2.1	2.9	9.4	9.2	8.2	3.4	8	7.3	7.2	4.1			3.1	2.9	9.8	8	9	5	9.3	8.5	0.1	0.5	9.5	7.2	5	5			8.9	6.7	3.7
R_30jCQlaxjfKBRf8	1		28	1	5	5	1.1	1	1.1	1.1	9.2	7.2	2	1.9	1	2	5.1	5.1	1	1	8.2	8.2	7	6.1	5.2	5	8	5.1	2	1.9	2	2	8.1	7.3	8.2	5	8.2	5	0.9	1	9.1	7.2	8.1	5.1	2.9	3.1	7	1.9	7
R_27aqWrXodzEQ9Dm	2		26	1	6.9	3.7	0.4	0.3	0	0.2	7.9	6.7	0	0	0	0	1.6	1.7	0	1	5.1	5	5	4.4			2	5			5	5	5	5	5	3	1.9	2.4	0	0	6.9		7	5	7	3.1	2	0.8	2.2
R_2QieAefPaudjm9k	1		23	1	5.6	2.7	0	1.4	2.2	2.7	6.2	6.1	4.1	2.8	3.1	1.1	1.9	0.6	2.9	1.3	7.6	6.7	3.5	6.2	7.8	9.3	7.7	8.4	1.1	0.6	1.6	0	7.5	9.2	7	7.8	6.8	8.9	2	0	0.2	1.8	1.9	3.1	1.8	3.2	6.5	8	2.1
R_271ENugxqBVudY3	1		26	1	8.6	1.8	0	2.2	0	0.7	7.7	7.7	0	1	0	0	2.2	1.7	0	1.2	9.6	9.6	8.6	2.1	7.7	1.7	8	2.7	0	0.2	0	0.5	8.2	1.6	8	7.5	7.6	3.1	0	1.1	10	9.7	7.4	2.6	0	1.6	3	2.6	0.8
R_aeB2HTIvZWxpaed	1		25	1	7.1	4.7	2.1	3	1.4	2.6	3.2	7.7	1.1	2.5	0.7	2	4.9	5	0.8	2.6	6.8	3.8	5.7	4.3	6.7	1.8	4.4	3.9	1.7	1.8	1.8	4.7	8.6	3.4	8.9	3.6	6.6	6.7	1.4	3.4	6.8	5	5.8	5.4			9.9	2.7	3.9
R_1P75BkCpaNpJJuy	1		34	1	9.5	6	0	5	0	4	7.5	4	0	5	0	5	8	4	0	6	9	8	10	8.1	9	4	9	5	0	5	0	5	10	1.5	9	3	9	2	0	5	9	2	9	6	0	6	7	7	8
R_22K8ssgxCp7eP8z	3		24	1	5	8	0	5	0	3.5	10	10	0	5	0	3	10	10	0	5	10	10	7	8.1	4	5	4	5	0	5	0	5	10	10	10	10	10	8	0	5	10	8	8	10	0	5	5	5	2
R_1fkFk0zYpT9Qsen	1		35	1	0	0	0	0	0	0	5	8.1	0	0	0	0	0	0	0	0	7.7	5	0	0	5	0	5	0	0	0	0	0	5	0	5	1.1	4.8	0	0	0	5	0	5	5.1	0	0	5	0	5
R_1HkKnzT1Zgbn7DC	1		38	1	3.2	2.2	0	0	0	0.4	10	10	0	0	0	0	2.1	0	0	0	9.8	7.3	5	5	8.4	8.3	6.9	3			0.4	0.3	10	1.8	10	10	10	2.8	0	1.3	10	10	10	7.5			7	5	10
R_3Pw40NnL5ZG37ej	1		26	1	1.8	2.6	6.8	3.3	0.2	0.8	9.2	9.8	3.1	4.3	1.1	2.3	7.3	4.4	2.3	2.1	8.1	6.9	2.6	2.2	1.6	2.1	7.5	7.5	2.6	3.6	1.4	0.4	4.8	2.5	8.2	6.4	7.8	7.8	1.3	1.3	8.2	7.2	7.7	3.7	6.4	1.4	2	3.3	1.9
R_1qVBrYjoGfAwXxe	1		39	1	10	2.8	0	2	0	0	10	7.1	0	0	0	0	3.3	3	0	0	10	8.3	8.9	3.3	8	3.5	9	3.1	0	0	0	2.1	10	1.9	9.5	3.3	10	3	0	0	9.2	1.9	10	1	0	0.1	1.8	0	2.1
R_pJD8uBJSHoxJw1X	1		32	1	6	3	0	0.2	0	0	9.1	2.1	0	0	0	0	0	0	0	0	8.1	1.9	9	7	10	10	3.1	1.8	10	10	0	0	8	0.9	10	4.1		9.2	0	0	10	8.2	7	2	0	0	6	2	0
R_33vGhejJEm6KAPS	1		31	1	6.5	0.6	0.8	1.2	0	0.5	9.1	8.1	0	0	0	0	9.3	1.5	0	1.6	10	10	7.9	4.3	7.6	8.6	7.3	3.9	1.6	1.4	0	1.1	10	1.6	7.6	1.8	8.7	1.6	0	0	10	2.3	5	3.4	2.8	2.7	2.2	1.7	6.6
R_1hEvWkoQeM9RKIg	3		33	1	4.8	4.9	0	0	0	0	8	7	0	0	0	0	6.2	4.8	0	0	9.2	9.1	9.1	3	7.1	4	1	1	0	0	0	0	6.1	5.3	7.3	7.2	6.1	4	0	0	9.3	5.3	9	9	0	0	3	4	6.1
R_2vcE04ETucPTm8b	1		24	1	3.1	2	7.3	2	6	1.2	1.4	3.4	2.8	2.8	0	0			1.4	1.3			10	10					3	0.8	2.1	2			3.7	3.7	6.9	7.4	3	2.9									9.1
R_1FhqpI6JA27UFdm	1		37	1			0.3	0.4	0.5	0.5	9	9.1	0	0	0.6	0.3	5	6.9	0.5	0.9	8.2	8.1					5	5.8	5	5					5.9	5	6.7	5	0	0			8.5	8.3					7.6
R_12SvRrbx2eODZd9	4		30	1	3	2	0	1	0	2	5	5	0	3	0	1	4	2	0	2	8	9	5	4	7	6	4	3	0	3	0	2	8	3	7	6	8	7	0	2	8	3.5	7	5	3	4	2	6	4
R_2wnLuUGsLnUl9nM	1		29	1	8.8	6.5	0	0	0.9	1.4	8.7	7.7	0.3	2.9	0	0	3.1	1.3	0	3.4	10	8.2	8	7.9	8.5	9.2	10	9.1	0	3.6	0	1	10	0	8.9	6.4	9.2	1.8	0	0	10	2.3	3.9	2	1.8	1	3.3	6	8.3
R_2RPKJB5f6KxMWHF	1		27	1	3.1	1	1.3	4.5	0.8	3.7	7.9	4.4	5.4	4.4	0.1	4.9	5.8	4.5	3.6	4.6	6.6	2.6	5.8	2.5	6	4.3	4.6	3.4	6.1	4.8	6.9	4.7	7.8	4.7	6.1	4.7	7	5.3	1.8	4.3	6.9	4	4.6	1.7	4.1	3.6	6.4	5.7	6.4
R_1Kj6jbusMOZB1H2	1		25	1	5	0.8	0.5	0.6	0.6	0.9	8.4	4	0	0.8	0.7	1.8	5	2.3	1.4	2.1	8.1	3	5	3	5	2.7	9.4	4.1	0	0.9	1	1.9	5	2.8	5	2.9	6.2	3.3	0.6	0.8	8.5	3.9	5	1.6	0.1	1	5	2.3	5
R_3HMNcdln15CbhPH	1		28	1	9.5	0.5	9.8	0.3	9.5	9.7	9.6	0.5	9.4	0.6	9.8	0.2	0.2	0.6	10	0.3	10	0.7	9.6	0.5	9.6	0.6	10	0.6	9.6	0	9.7	0.4	10	0.4	9.8	0.3	9.7	0.6	9.4	0.5	9.9	0.3	9.5	0.7	9.6	0.4	9.1	0.7	9.6
R_AgkphC1rF3gqoyR	1		26	1	1	0.9	0	1	0	0	10	8.8	0	0.6	0	0	2	0	0.6	1.2	8.3	6.1	3.6	4	7	7	9.2	8.2	2	2.9	0	2.1	10	2.3	9.1	9.3	9.2	5.4	0	0	10	10	3.9	3.6	0	3	8	2	8.3
R_1pKe3jkoqeWprsZ	2		26	1	5	5	0	0	0	0	5	5	0	0	0	0	5	5	0	0	8.7	8.8	6.9	6.9	5	5	8.1	8.1	0	0	0	0	5	5	10	7	9.2	8.2	0	0	10	5	8.7	7.5	0	0	8.1	5	8.1
R_2AFmiy6TPnlu5iA	1		38	1	4	2	0	0	0	0	5	5	0	0	0	0	6.1	4	0	3	9	8.2	7.9	6	9	2	6	4	0	0	0	0	10	2	10	8.5	9	7	0	0	10	1	6	3	0	0	0	2	6
R_3KxuaKLSEY70I4e	1		25	1	5	1.9	0.3	0.5	1.1	0.2	9	7	0.5	0.5	0.4	0.7	5.8	1.9	0.4	0.2	10	10	8.1	5	8.6	3.8	8.3	3	0.5	0.5	0.3	0.3	7.7	1.7	9	9.2	9	8	0.4	0.2	8.4	1.8	5.1	2.3	0.4	0.3	6	4.2	5
R_10CT2Jw6sX9fvpX	2		37	1	10	7.5	0	0	0	0	10	7.7	0	3.3	0	0	0	0	0	0	10	7.4	5.1	5.9	0	0	10	6.2	0	3.3	0	2.1	4	2.1	10	7.5	6.5	7.1	0	0	10	4.3	5	4.3	0	9	6.3	0.1	5
R_xyE53FpO60mgkvL	2		28	1	6.9	5	0	1.1	0	0	7.7		0.5	1.8	0.2	0	7	3.8	0.9	0.9	7.6	4.9	7	2.9	5	5	5	5	6	5	0.9	2.3	5	5	6.1	5	3.4	3.3	0	0	4.1	3.9	7.2	2.3	7.1	5	1.9	2.2	2.2
R_3Eo01nloRnIWENq	1		40	1	6.6	3	0	0	0	0.2	8.2	9.1	0	0.1	0	1.3	2	1.4	0	2	8.2	5.7	8.9	6.4	6.7	3	2.6	2.2	0	1.1	0	0	5	5	9.4	7.2	9.5	7.2	0	0	8.9	6	5	5	0	1	0.3	3.1	5
R_3m3G3eWnJlctZkR	1		34	1	7	2	0	0	0	0	7	6	1	2	1	2	7	1	0	1	9	5	5	3	6	3	6	3	0	0	0	1	7	2	8	4	8	4	0	1	9	3	8	4	1	3	3	1	7
R_6GwlVr7UqKqcdpv	3		34	1	0	2.5	0	3	0	0	10	4	0	0	0	0.4	9.2	1.6	0	2.3	8.4	2.2	10	2.3	9.6	2.1	8.4	3.6	0	2	0	0.2	10	1	10	0	10	4.3	0	1	10	0.3	10	0	0	0	9.9	0.2	8.3
R_3DcF59SmU0LVu8L	1		27	1	10	2.6	0	2.4	0	4.4	10	3.2	0	3.5	0	1.5	10	4	0	0	10	0	10	1.6	10	4.2	10	2.1	0	4.8	0	0	10	4.6	10	4.3	10	2.4	0	1.8	10	5.3	10	0.9	0	2.9	8.8	6	10
R_5AWZNA06G7xA1UZ	2		35	1	5	5	0.9	1.7	0	0	6.3	5.9	0.4	0.3	0	0	4	4.6	0.4	0.6	5.8	8.2	4.6	4	5	5	5	5	0.8	0.6	0.5	0.9	4.3	5	5.6	6.1	7.7	6.7	0	0	7.9	8.1	4.3	5.8	1.2	1.1	6.1	6.3	4
R_Dxe7gE6swUAiZMt	4		29	1	4	1	0	0	0	0	10	9	0	0	0	0	10	6	0	0	10	4	9	6	4	8	9	4	0	0	0	0	9	0	9	9	9	4	0	0	9	8	10	8	0	0	5	2.5	10
R_2y9qO3WlTgDBpfo	1		26	1	6.6	2.7	2.7	2.9	0	0	8.7	3.4	0.2	2.4	0	0	7.2	2	2.2	3.1	6.7	3.2	2.5	3	4.1	4.3	6.2	3.9	3.8	3.5	0.6	2	7.3	2.8	3.1	2.9	7.8	7.1	0	0	10	0.8	10	2.5	0.5	2	2.8	0	10
R_2aWQNYelkG3Kczt	4		39	1	9.7	5	0.4	0.7	3	2.2	8	3.4	1.1	1.3	0.1	0.6	5	2.9	1.4	2.2	9.2	3.8	8.8	2.9	7.1	3.3	9.6	2.3	0.9	1.5	0.2	0.5	8.4	2.8	9.1	1.8	7.6	2.7	0.9	1.9	9	3.5	5	4.3	2.2	2.7	5	3.7	5
R_3MxQDJ5DC2G5T9P	1		27	1	9	4	7	2	2	1	9	8.5	1	1	2	1	8	4	1	1	10	9.5	10	6	10	7	10	7	1	1	1	1	10	3.5	10	10	10	10	2	1	10	10	8	3.5	2	2	8	7	8
R_sXQJFNJQNsOPhAt	1		22	1	1.9	0	0	0	1	0	10	8.1	0	0	0	0	6.9	6.8	0	0	10	10	7.1	3	8.8	0.5	8.1	2.7	0	0	0	0	10	9.1	10	8.8	10	8.1	0.5	0	10	9.2	7.3	0	0	0	2	0	0
R_2YDLY4QTF3ywfkY	1		25	1	3.3	3.8	0	0	0	0	10	10	0	0	0	0	10	10	0	0	10	7.9	3.5	2.6	3.9	2.7	10	10	0	0	0	0	10	10	3.9	3.8	7.1	7.9	1.3	0	10	10	10	10	0	0	10	10	2.7
R_2sbB9A8btneHnmY	1		30	1	8.2	8.3	1	1.1	0.4	0.6	9.9	9.9	1.1	1.1	0.4	0.4	6	3.8	0.5	0.4	8.9	9.1	8.7	8.8	10	10	6.5	6.8	0.6	0.3	1	0.9	9.7	3.7	9.8	9.7	6.5	6.7	0.3	0.5	9.8	9.6	9.9	9.8	1.6	1.9	7.7	7.9	7.1
R_XChxe6U3m52wOtj	2		30	1	6.2	7.5	5.7	7.2	5.6	7.5	5.5	7	5.3	6.6	6	7.4	5.8	7.1	6	7.3	6	6.4	5.5	6.8	5.8	7.6	5.8	7.2	5.5	7.6	5.5	7.3	5.7	7.2	5.9	7.7	5.8	7.1	6.3	7.9	6.9	6.2	5.8	7.4	6.2	6.3	5.6	7.5	6
R_1IKnYDCelK8l2U9	3		32	1	7.1	6.1	0	3.2	0	2.2	8.6	6.5	0	5	0	2.4	8.9	5	0	3.2	10	9.5	5.1	5	8.2	6.9	10	9.6	1.1	2.2	0	5	9.2	2.8	10	8.1	9.5	10	0	0.8	10	8.9	6.6	5	1.7	3.8	9.3	8.3	8.8
R_2dLLtg27ZMxUqIH	1		36	1	9.5	10	7.8	7.7	8.1	9.6	8.3	10	7.9	10	8.2	7.8	8.6	8.8	7.9	9.8	8.1	9.7	7.3	9.2	7.7	9.8	8.5	10	8.1	9.7	8.6	9.6	8.9	10	7.4	7.2	8.9	10	7.6	9.6	7.6	9.6	7.3	9.9	8	9.5	7.7	10	8
R_oZezgdveq7HFhS1	5	Native American	28	1	6.3	4	1.5	6.5	0.2	3.5	7	3.7	1	3.3	2.2	4.4	5.9	6.8	3	3	5.9	6	5.1	3.4	6.5	5.9	3	4	6.5	5	0	3.9	6.8	3.9	2.7	3.3	6.1	5	2.1	3.5	7.2	6.3	9.1	6.2	6.1	5.5	5	3.7	6.8
R_poMTm4cyKRXorh7	1		25	1	5.3	0.1	0.5	0.7	0	0	8.9	1.3	0	0.1	0	0.3	9.8	0.2	0	0.1	8.7	0.5	9.9	0.7	9.5	1.3	8.8	1.1	0	0.1	0.2	0.2	9.4	0.4	0.5	0.5	7	0.2	0.4	0.3	10	0.3	8.6	0	8.1	0.8	5.5	0.2	9.3
R_28NZSOTqZmgoTrl	3		26	1	7.9	6.2	6.5	0	0	0	10	5	0	0	0	0	9.1	8.9	0	0	10	5.9	6.9	5.8	0	3.7	8.9	7	7.9	2.6	0	0	10	7.7	7.5	7.3	10	10	0	0	10	3.7	10	10	0	0	10	10	10
R_11Xz0udjUkqOmEP	1		35	1	5	5	0	0	0	1	9.3	8.9	0	2	0	5	9	5	0	5	5	4	9.6	4.8	9	5	8	5	1	2.5	0	3	9.2	5.2	9	3	10	3.1	1	2	10	5	5	5	1	4	5	5	8
R_1GWbEDPxqXPm4Fl	2		34	1	4	0	0	0	0	0	10	7.1	0	0	0	0	2	3	0	0	8.1	0	3.1	0	4.1	4	6.1	2	0	0	0	0	10	0	4.2	4.1	9.2	3	0	0	10	2	3.1	0	0	0	8.1	0	4.1
R_2OPkWkqhB1fGC9A	2		29	1	7.1	3.5	3	1	1	0	9.5	8.2	0	0	0	1.6	8.1	5.6	0.8	1.8	9.3	1.8	6.4	4.4	7.9	4.4	10	6.3	0	3.2	0	0.8	10	7	10	4.5	9.4	3.7	0	1.7	9	2.2	8	6	1	1.8	10	4	8
R_xxxowFGSXdWfGed	1		33	1	5.1	1.5	0	0.1	0	0.5	9.2	10	0	2.9	0	0.4	5	2.9	0	3.9	9	5	8.3	8.1	7.8	5	7.8	8.4	0	0.5	0	3.2	9.1	1.6	7.1	2.8	8.7	3	0	0.4	9.1	6.6	5	2.4	0.1	3	4	0.4	8.2
R_3HSPPDWwXyxcx62	1		27	1	5	5	0	0	0	0	8.8	6.8	0	0	0	0	5	5	0	0	6.8	5.4	10	8.4	6.1	6.2	5	5			0	0	5	5	5	5	7.9	7.6	0	0	9.2	7	5	5	0	0	0	0	5
R_3Ed1917mYAKvzY1	1		19	1	10	8.9	4.2	3.7	0	0	10	10	0	0	0	0	10	10	0	1.4	10	10	10	10	10	10	7	1.6	3.4	2.6	0	1.1	10	10	10	10	10	10	1.2	0.7	10	10	9	9.5	1.8	2	1.4	0.6	10
R_3lxgZDSrROO9ZZ0	1		39	1	9.1	5	1.8	0	0.9	0	5	5	0	3	0	1.9	5	1	1.9	3.9	5	5	4.1	4	10	5	10	4.2	0	0	1.1	0	10	0.8	10	1.9	10	1.4	0.9	2.9	10	5	4.5	4.5	0.2	0	8.8	0.9	5
R_Qb8HPNV3nfkUwsV	1		29	1	3	2.5	0	1.3	0	0.4	10	6.4	0	0.6	0	0	3.6	1.2	0	0.9	10	6.8	10	2.3	10	1.8	3.3	1.4	0	1.4	0	0	10	0	10	9.3	10	8.9	0	1.3	9.5	9	6.1	4	1	0.2	4.5	2.2	6.5
R_2v9bxXaGEzsD1y4	1		33	1	8	2	7	4	2	2	8	8	6	3	2	3.5	9	4	2	3	7	3	6	3	9	4	9.5	5	2	2	3	3	10	5	9	4	8	6	4	4	8	4	8.5	9	4	3	9	9	8
R_2A05EjKbaMsQ0lK	1		31	1	4	3	0	1	1	1	6	4	2	3	0	0	8	5	1	1	8	8	7	6	9	8							8	7	7	6	8	6	3	2	10	3					5	3	8
R_2eXvFucmEQBypQA	1		29	1	1.4	1	0	0	0	0	9.7	8.2	0	0	0	0	6.6	2.1	0	0	8.2	2.9	7.1	7	5	3	6.5	0.7	0	0	0	0	9.4	0.7	7.1	3.1	9.8	2.4	0	0	9.8	0.4	0	0	0.8	0.4	3.2	1.9	1.8
R_3dWWGh132apOEr7	1		31	1	7.6	3.7	1.3	2	0.6	1.2	8.4	6.8	2.2	2.6	1.1	2.1	9	7	1.5	2.5	8.7	8.1	8.7	7.1	8.8	6.9	6.9	3.8	1.1	1.3	1.3	2.1	9.3	5.9	7.6	7.3	9	7.3	0.9	2	9.5	6.2	4.4	7.4	1.3	6.6	6.4	5.7	4
R_3HHYXuwxEi1Afio	2		26	1	5.8	2.6	3	3.7	1.5	0.2	10	9.8	1.1	1.8	0.8	0.2	4.1	2.2	0.8	1.7	9.6	3.1	6.9	0.4	0	2.8	7.6	3.4	2	3	0.3	0.4	7.7	0.5	8	4.7	9.3	6.8	0.9	0	8.2	2.9	9.9	6.1			8	4	8.6
R_1ltzCnAgyPjcHKN	1		24	1	2.6	1.8	0	0	0	0	9	2	2.1	1	0	0	2.6	0	0	0	10	8	10	0	2.9	2.7	10	2	0	0	0	0.9	10	1.9	10	3.3	10	0	0	0	10	0	10	1.1	0	0	10	3.2	10
R_2TnMRfTtoK6jPBa	2		34	1	0.9	6.3	0.3	0.3	0.1	0	7.8	6.2	0.8	0.4	0.5	0.4	4.3	5.9	0.6	1.7	4.5	6.9	5.1	5	8.8	4.1	3.8	2.3	0.1	0.5	0.7	0.1	8.6	2	9.3	7.6	9.6	7.5	0.2	0	8.2	6	6.6	3.9	2.5	2.3	4.7	2.7	7.6
R_3rJ9HwN0NO8F2oq	1		32	1	3.8	3	0.9	1.8	1.1	1.9	7.1	9	1	2.1	0.9	1.9	3.4	6.4	0.4	1	7.8	9.1	5	4	6.5	3.3	9.2	1.9	1	2.1	0.7	1.4	6	1.7	6.2	3.9	6.8	3	0.9	1.8	7	3.3	7.3	8.2	2	2.1	4	1.1	3.4
R_3siGlIsDUOsw3us	1		39	1	8	3	0	0	0	0	10	9	0	0	0	0	5	0	0	0	10	6	8	9	10	7	8	1	0	0	0	0	9	5	9	7	9	8	0	0	10	4	8	2	0	0	10	6	6
R_XMpuPFbe8dnho77	1		26	1	3.5	3	0.6	0	0	0	8.4	9.5	0.5	0	0	0	5.6	3.1	0	0	7.4	2.6	4.3	1.8	6.7	2.5	7.1	4	6.9	2.9	0	0	6.7	4.1	7	4	7	4	0.6	1.2	10	7.2	2	2.9	3.1	1.2	6.2	4.2	7.8
R_3G2LrjamMJxTYRo	1		35	1	7.3	7.2	0.3	0.3	0.9	0.7	7.2	8.1	1.6	0.5	0	0	6	3.5	0.8	0.9	10	9.9	3.2	2.2	10	10	9.7	9.5	1	0.8	0	0.1	8.8	8.3	8	8.6	7.3	8.1	0	0.6	8.9	9.3	7.7	8.4	1.1	1.7	7.1	8.7	6.2
R_1pyADKotefaZNtt	1		25	1	3.5	1.6	0.6	2.1	0.2	1.5	9.3	9			0.4	1.9	7.2	4.4	1.1	4.4	9.2	5.7	8.5	5			6.8	6.6					9.5	3.6	8.7	7.4	8.7	6.9	3	6.2	10	2.6	8.8	4.4			5.8	1.7	2.9
R_1Hoc2mdhQdSxgSH	1		30	1	7.1	6.2	0.6	1.5	1	3.6	7	7.9	0.6	5	0.8	2.9	8.1	3.3	0.4	6.2	9	9.2	8.1	7	8.7	5	9.1	8.9	0.8	4.8	0.2	0.5	9.3	3.4	8.2	2.8	9.5	5	0.7	5	9.5	5	7	6.6	1.3	3.9	6	5	7
R_2OZxgoSYJlKjnMB	1		38	1	0	0	0	0	0	0	10	10	0	0	0	0	10	10	0	0	10	10	10	10	10	10	10	0	0	0	0	0	10	10	10	10	10	10	0	0	10	10	10	10	0	0	10	0	5
R_2X0V7aP2Xxn0orM	1		24	1		4.1	1.2	0	0	0	5.1	4.9	0	0	1.8	1.1	6.3	4.1	0	0	8.6	7.3	8.5	7.7	8.1	6.8	3.8	3.9	0	0	0	0	7.1	1.8	7.6	2	7	8.2	1.1	1.9	9.6		5	5	1.1	2	5.7	4	2.6
R_OsfuIMSJhEUMfqp	1		36	1	9	8	0	1	0	2	10	10	0	0	1	1	9	9	0	0	10	10	10	9	10	9	10	9	1	1	0	1	10	3	10	4	10	3	0	0	10	4	10	10	1	1	5	5	5
R_2trobnfdcBlE9yh	1		29	1	5	2	0	0	0	0	5	5	0	0	0	0	5	3	0	0	7	7.1	5	5	5	5	5	1.9	0	0	0	0	5	5	5	5	5	5	0	0	5	5	5	5	0	0	5	1	5
R_2V7NBAhM3NJArfn	1		31	1	8	9.9	0	3	0	3	10	8.8	0	5	0	4	9.1	9.1	0	4	10	10	5	5			10	10			0	4.2	10	8	10	9	10	9	0	4.4	10	10	10	7.1	0	5	5	5	10
R_1fmkxnH8N7pobPy	1		35	1	4.9	0.6	0	0.1	0	2.7	8.6	8.9	0.7	0.6	0	0.6	8	1.8	0	0	8.5	8.5	6.1	2.7	8.8	0.7	2.1	0.2	0.3	0.6	0.6	0.4	9.4	4	8.5	7.8	9.3	5	0.1	0.6	9.2	7	7	4.9	1.9	1.8	8	4.6	9.7
R_p0h8zx8E9D0QlKF	4		30	1	10	0	0	0	0	0	10	10	0	0	0	0	4	0	0	0	10	8.1	10	3	10	10	10	0	0	0	0	0	10	0	10	4	10	10	0	0	10	1.6	3.1	0	0	0	0	0	3
R_1Krk3UgI21UN2uz	2		30	1	2.6	2.8	2.2	4.2	1.8	6	6.8	2.9	2.4	6.3	7.2	4.4	3.6	3.7	2.6	4.2	7.7	6.2	7.2	7.3	6.9	4	3.3	3	3	3.7	6.3	6.3	7.3	4.3	4.5	2.7	5.7	3.7	2	3	8.7	6.7	7.6	7.3	8.5	6.8	2.1	3	3.7
R_2tMqBOZd0bYrics	1		35	1	8	6	0	1	0	2	10	10	0	2	0	2	5	2	0	2.5	8	7	8	6	9	8	7	5	0	2	0	2	9	6	8	8	9	9	0	2	8	5	7	7	1	2	5	3	8
R_1GwdUXUgYcbDy8l	2		23	1	7	5.5	0	0	0	0	8	6.7	0	0	0	0	4.4	4.2	0	0	7.5	6.8	9	9			6.7	4.1	0	0	0	0	10	3.4	8.2	7.4	8.4	7.4	0	0	9.7	6.2	5.8	4	0	0	7.7	3.2	1.7
R_1KqZEGQKHhSQw94	4		39	1	5	3	0.3	2	0.4	2.8	8	5	0.4	2.6	0.1	1.8	6.5	3.4	0.4	2.8	5	5	5	4.4	3.4	3.5	5.9	4.3	0.4	3.3	2.1	2.7	6	4.1	7.7	5.5	5.7	4.1	0.3	3	8.1	4.1	5.7	3.9	0.8	3.7	5	5	5
R_2w4tO2l7EBjDkMV	3		30	1	2.1	2.5	0.2	1.3	0.4	1.5	8.6	8.9	0.4	1.3	0.3	0.9	7.4	6.9	1.1	1.5	9.7	8.9	5	3.8	7.7	7.1	9.3	8.6	1.1	1.4	0.2	1.2	9.2	8.9	7.1	6	7.8	7.3	0.4	0.5	7.5	8.1	9.2	9.2	0.5	1.5	8.5	8.7	6
R_2a8gX4A9f8iNgK7	1		24	1	1	1.7	0	1.3	0	1	7.4	8.2	0	1	0	0.4	8.7	6.5	0	1.5	9.8	8.9	0	1.4	8.5	8.4	3.4	3.3	1.7	1.5	0.1	1	6.7	2.9	9.1	8.9	8	3.7	0	0.8	9.6	9.7	8.5	8.9	0.4	0.7	8.1	7.3	7.1
R_Ahzj526RaXaHMQx	1		27	1	6.9	5.7	6.6	5.2	0	1.5	4.5	6.1	0.7	1.8	1.1	0.6	3.1		2.1		8.2	3.7	6.8	0.6	3.1	4.7	7.6	6	0.5	0.7	2.3	0.1	5.7	3.4	2.5	8.5	8.2	2.4	0	1.6	9.3	3.9	1.7	0.4			6.4	8.2	9.7
R_1QGWo5EoQfwYagk	1		29	1	10	10	0	0	0	0	10	10	0	0	0	0	0	0	0	0	10	10	6.6	7.4	2.9	3	10	10	0	0	0	0	10	10	10	10	10	10	0	0	10	10	0	0	0.8	0	0	0	10
R_1Iodxtbh1wE1mlG	1		32	1	6.8	6.8	0	0	0	0	10	10	0	0	0	0	8.1	7.7	0	0	10	7.1	10	10	6.4	6.9	10	6.8	0	0	0	0	10	7.5	10	7.3	10	8.6	0	0	10	8.6	10	6.4	0	0	10	3.9	6.9
R_1H1MZsLZ3u7n4NK	4		28	1	2.8	2	0	0	1.9	0	10	4.6	0	4.1	0	0	7.2	2.3	0	3.3	10	4.1	5.7	2.7	10	2.4	10	3.4	0.9	4.5	0	1.4	8.4	1.6	10	2.7	10	2.4	0	0	10	2.7	6.2	4.2	0	2.2	7.5	2.7	8.3
R_3Ld6WyLte0P5lvH	1		34	1	10	3.5	0	0	0	0	10	6.3	0	0	0	1.9	3.1	3.9	0	0	8.3	4.3	8	6.5	10	7.9	10	3.7	1.3	2	0	0	10	6.2	6.3	4.3	7	0.4	0	0	10	7.1	6.6	6.3	0	0.7	6.9	6.8	3.4
R_1Q6rz3xoPpqp00d	1		30	1	10	10	0	0	0	0	8.6	10	0	0	0	0	1.8	0	0	0	10	10	3.3	2.1	10	10	8	9.8	0	0	0	0	8.1	1.7	10	10	10	10	0	0.1	10	10	0	0	10	10	10	10	7.9
R_3iISqVrsEbyqXWh	1		35	1	5	0	0	0	0	0	5.1	5	0	0	0	0	1.9	2	0	0	7	7	5.1	5.2	5	5	2	0	0	0	0	0	5	5	5	5	5	5	0	0	5	5	5	5	0	0	0	0	0
R_3sppXnHGrFwanM8	1		23	1	4.1	6.5	0.7	2.7	0.4	3.8	7.3	5.8	1.1	6	3.9	6.9	2.1	6.9	0.8	3.9	6.3	9	4.9	6.8	5.5	6.1	6.9	7.5	1.4	2.9	3.1	5.4	3.7	7	6.9	8.1	3.6	7.4	2.2	1.3	6.6	8.6	2.6	6.8	2.1	3.7	1.8	4.9	6.9
R_3p54E3YlmLrUoYq	4		26	1	3.2	0.7	0	1.7	0	0	9.8	8.7	0	2.7	0	0	7.6	6.7	0.3	0.9	8.2	8.1	9	3.9	0.3	0.4	3.8	3.9	1	2.6	0.3	1.9	9.1	1.1	8.5	6.9	6.5	4.2	7.1	0.3	7.1	1.5	8.5	8.3	0	2	1.9	1	9.7
R_2Cd0eNHcvkPOufo	5	mixed	26	1	5	0	5	0	5	0	5	0	5	0	5	0	10	0	5	0	5	0	5	0	5	0	10	0	5	0	5	0	5	0	5	0	5	0	5	0	5	0	10	0	5	0	5	0	5
R_2rJfIEN5PpQW44e	1		28	1	3	1.8	0	0	0	0	10	9	0	0	0	0	7.2	7.4	0	0	7	7.5	3.7	6.4	7	8	7.1	7	0	0	0	2.1	7.5	7.3	10	7.8	10	7.3	0	0	10	9	7.7	7.6	2.3	2.3	10	7.1	7.1
R_1QnP8byq7dq8IDl	3		31	1	6	4	1	1	0.9	0.9	8.2	6.3	1	2.2	0	0	10	6.2	0.8	1.9	7.1	4.1	6.2	3.9	7	6.9	4	4	0.8	0.9	1	1	8	2.6	9.3	6.1	8.2	6.1	0.8	1.1	6.1	3.9	10	8.1	0.9	2.9	8.2	4	7.1
R_3jdOBEwAUoXUTfn	1		29	1	9	3.7	0.1	0	0	0	10	10	0	0	0	0	6	4.5	3	2.1	8.1	1.8	9	6.9	10	8	10	6	0	0	2	0	10	7	8	7.1	5	5	0	0	7	6	10	8	3	5	9.6	0	8.2
R_2Vz5zF4X9kzSbZC	3		23	1	8	6	1	1	0	0	10	10	0	0	0	0	9	4	0	0	2	2	10	10	10	10	7.5	7	0	0	1	1	10	10	10	10	10	10	0	0	10	10	6	6	3	3	10	8	9
R_CgJzZeT2yF2b74B	4		30	1	2	7.1	0	0.4	0.9	1.4	9.5	9.5	0	2	0	0	8	1	1	1.4	9.5	8.3	5.3	1	8.7	4.2	6	2	1.9	0.4	0.1	0	8.9	0.5	6.2	1.5	8.6	0	0.1	0	9.9	0.6	9	7.2	8.7	8.3	5.6	3.5	4
R_2S8hIvmSHqy9tEq	3		38	1	8.7	5.9	0.8	1	1.5	0.8	9.3	7.9	1.1	1.9	0.7	0.6	6.4	5.8	1.8	2.8	8.8	7	5	2.9	6.8	3.3	8.2	5.5	0.9	1.5	1.3	2.2	6.2	5.8	6.5	4	6.5	4.1	1.1	1.4	8.7	6.5	6.1	5.5	1.1	0.8	3.4	3.2	7.6
R_ykz1tm9NDRtfXix	1		22	1	5	2	0	0	0	0	8	8	0	0	0	0	2	2	0	0	10	9	10	8	8	8	7	2	0	0	0	0	10	8	10	10	10	7	0	0	10	7	5	3	0	0	0	0	2
R_30ip5yMYqYE6hMM	2		29	1	5	5	0	1	0.2	0	9	5	0.2	5	0	0	5	5	0	0.2	5	2.5	5	5	7	2.1	6.5	2.3	0	1.9	0	0	10	1	5	5	8.5	0.6	0	0	10	0.1	3	2	0.5	5	5	5	5
R_3PpB5MYchh6osEO	1		38	1	3	1	0	0	0	0	7	6	0	2	0	0	3	0	0	0	10	10	8	7	10	10	7	4	0	0	0	0	10	8.5	10	10	10	8	0	0	9	8	10	8	0	3	10	7	10
R_3jUVvoccDuDRspL	4		26	1	0	0	0	0	0	0	8.7	9.4	0	0	0	0	3.3	3.2	0	0	8.6	8.5	5	5	10	10	4.7	3.6	0	0	0	0	10	5	8.7	9.1	10	8.5	0	0	10	7.7	5	0	0	0	5	5	7.9
R_2fHTMLafGAVV8Wp	1		34	1	2.9	3	0	0	0	0	10	10	0	0	0	0	10	10	0	0	10	6.8	10	5	10	9.5	8.5	6.1	0	0	0	0	10	4.5	10	10	10	6.8	0	0	10	10	10	10	0	0	5.5	5.4	10
R_2a9VqdqiXUHmF1l	1		30	1	7.3	6.9	0	0	0	0	10	7.9	0	0	0	0	10	9.9	0	0	10	7.4	6.1	6.5	10	10	8.1	6.7	0	0	0	0	10	6.5	9.9	5	10	7.9	0	0	10	7.7	10	7	0	0	5.2	5	5.1
R_1Lik0KA8hTNmcRP	1		29	1	4.4	4.6	0	0.2	0	0.8	9.2	9	0.8	1.9	0	0.2	6.1	6.2	0.3	1	8.4	7.1	4.7	4.3	3.9	3.5	7.4	6.9	0.4	1.2	0.1	0.5	9	8	7	6.1	6	5.6	0.1	0.7	9.7	8	2.9	3.3	1	1.1	7.5	5.9	2.3
R_2atc1SLDyEY5Rcg	1		27	1	10	10	0	0	0	0	10	10	0	3.2	0	0	10	2.9	0	3.4	10	3.6	10	3.5	10	10	10	10	0	0	0	3.2	10	1.3	10	3.6	10	7.7	0	0	10	0	10	7.2	0	3.5	10	6.6	10
R_1Eg1PJi9OpQQZV1	3		23	1	3.7	6.5	2.3	2.8	2.2	2.3	7.3	6.8	2.3	2.3	2.8	2.9	4	7.2	2.7	2.2	2.9	4	3.9	3.7	2.3	3.2	2.6	3.4	4	3	3.2	2.7	7.8	7.1	3.6	6.5	6.5	3.8	2.6	2.9	7.3	7.2	8.2	7	2.6	2.6	3.2	4.1	3.2
R_3EM7Y3mJIbCKAZD	3		27	1	1	0	0	0	0	0	10	4.5	0	0	0	0	3.8	2.1	0	0	10	1	8	1	3.6	1.2	6	3.8	0	0	0	0	10	0	7.1	1.9	8.1	0.7	0	0	3	2	10	3.5			4.7	1.3	10
R_23TuVUrTndBRykM	2		27	1	10	8	0	2.5	0	2.5	10	6	0	2.5	0	1.5	10	8.5	0	2	10	8.5	9.5	8.5	10	5	6.5	5.5	0.5	5	0	4	10	5	10	5	10	4.5	0	3	10	5	7	5	0		0	3	9.5
R_2rDBAELDUrhMFCL	1		32	1	5	3	0	0	0	0	9	9.1	0	0	0	0	5	5	0	0	9	5	8	8.1	9	5	5	5	0	0	0	0	9	5	7	7	8	5	0	0	8	5	0.9	1	0	0	5	2	1
R_3034VseIL7UkCzT	5	Black/White	39	1	0	0	0	0	0	0	3	3	0	0	0	0	0	0	0	0	10	5	5	3	10	10	3	3	0	0	0	0	5	0	3	0	8	2	0	0	10	0	10	10	0	0	5	9	0
R_RQO6aKobWjBPFyF	1		36	1	8.9	2	1.6	2.5	0.9	4.2	3.9	2.5	0	2.1	0.3	1.1	7.8	9.7	0.2	1.8	6.2	5	3.6	5	8.9	8.2	9.5	7.9	0.5	1.5	2.3	0.8	9.8	10	9.9	8.8	9.5	10	0.5	1.5	9.8	7.8	10	10	0.7	0.3	9.3	8	10
R_28YwAYLkiGHMKMV	1		29	1	4.8	4	0	0	0	0	7.6	6.9	0	0	0	0	5	5.6	0	0	8.7	7.4	9.4	9.2	6.8	6.3	6.5	7.1	0	0	0	0	9.3	7.2	9.1	7.9	9.6	7.8	0	0	8	6.4	7.3	3.2	0	0	7.6	4.2	5.8
R_27kup84MC5Ss3Um	1		31	1	9.6	7.3	0.3	0.2	0.2	5.4	4.9	5	0	7.4	1	7.9	0	0	0	8	10	7.6	3	7.2	9.5	9.7	7.9	5.5	0.8	5	1.5	6.3	9.9	0	9.9	9.9	9.7	9.7	0.1	9.1	9.9	10	7.1	9.1	1.5	5	6.5	9.6	10
R_wLUB4gF9m4NHcwV	4		34	1	6.8	2.3	0.5	0.7	1.7	2	9.4	3.7	0.7	1.9	0.9	0.8	8	2.5	1	2.9	8.2	7.2	9	7.1	9.5	3.5	8.1	1.6	0.8	1.2	0.8	0.8	9.2	0.9	9.1	3.9	8.5	6	0.8	0.6	9.5	7.3	8.1	3.9	1	1.8	8.7	7.1	9.3
R_3Nxt4peFA7ejDmF	1		31	1	8.3	6	0	0	0	0	10	10	0	0	0	0	5.1	4	0	0	10	10	9.9	7.7	10	8.7	8.4	2.8	0	0	0	0	10	8.2	10	10	10	10	0	0	10	10	7.1	5.8	0	0	0	0	7
R_tWWVjXUEZ6jQapr	1		21	1	5.4	4.5	0	1.1	0.4	4.1	10	10	0		0	3.8	5.5	4.7	0.5	5.7	8.2	7.6	8.9	9.4	7.4	8.1	4.6	2.9	0	4.4	0	0.4	9	6	6	8.1	7.5	5.8	0	4.1	10	5.6	3.6	3	0		4.6	3.9	3.1
R_1jcAyhKe04FiWI2	1		34	1	2.9	3.5	0	0	0	0	10	8	0	0	0	2.1	6.9	3.4	0	0	10	7.6	9.2	8.1	10	7.5	3	2.9	0	0	0	0	10	2.6	8.2	6.2	10	7.1	0	0	7.9	3.5	7.3	8.3	0	0.7	1.9	2	5
R_3EiFZg5t2s33BWZ	1		30	1	7.2	7	0	0	0	0	10	10	0	0	0	0	10	6.4	0	0.9	10	10	10	5.1	10	6.8	10	10	0	0	0	0	10	4.2	10	5.8	10	9	0	0	10	6	4.6	4.9	0	0	1.8	2.1	5
R_1I4vld37i5aojpJ	1		37	1	5	7	0	1	0	0	5	8	2	1	0	1	4	4	6	4	6	4	3	1	9	4	8	2	0	1	3	1	9	2	10	8	10	4	3	2	9	7	10	6	0	3	7	4	10
R_2zpcaNwkUBlDPli	1		36	1	8.5	6.5	0	0	2.5	0	10	4.5	0	0	0	0	7	3.5	0	0	8.5	5.5	10	7.5	6	3.5	8.5	2.5	0	0.5	0	1	10	1.5	9	8	10	3	0	0	10	4.5	7	6.5	0	0	8	3	6.5
R_1OiWet64zdLJ7wi	3		26	1	0	0	0	0	0	0	10	10	0	0	0	0	10	10	0	0	10	10	4	4	10	10	10	10	0	0	0	0	10	10	10	10	10	10	0	0	10	10	10	10	0	0	0	0	0
R_2WAw8dJwySKj1gd	3		30	1	6	2.3	2	1	1	2	10	2	3	2	0	0	4	2	0.9	0.8	10	5	10	4			6	3	1	1	0.9	0.9	10	1	9	2	9	3	0	0	8	0	7	7	0	2	8	2	7
R_2OJ5grHZ1VHylYL	1		31	1	7.6	4.2	0	1.3	0	1	10	10	0	2	0	0.9	9.2	8.2	0	1.5	10	9.4	7	8	8.5	8.8	8	7.1	0.5	2	3	4	8.1	6	10	10	9	10	0	0.6	10	10	7.6	8.9	1.9	1.5	8.1	7.4	8.8
R_2v1RRIg4oQEUjc1	1		32	1	9.7	6.7	0	0	0	0	10	10	0	0	0	0	8.3	0	0	0	10	10	9.5	6	10	4.4	10	3	0	0	0	0	10	0	10	9	10	9.2	0	0.3	10	10	10	7.2	0	3.4	10	4.2	10
R_xgOBKse1Oyl9sFX	1		27	1	6.1	5	0	2	0.1	1	7.2	7.1	0	2.9	0	1	4	3.9	0	3.1	8.1	3	4	5	6.1	4.1	3.8	2.9	0.9	1.9	0	1.8	7.2	4.1	8.3	7.1	7.1	8.2	0	3.2	8.2	6.1	7.2	8.2	2	0.8	4.1	3	7.1
R_3FLsIqipSPQiACD	1		29	1			0	2.6	0	3.3	7.7	5.4	0.4		0	2.1	3.7	5	5	5	8.4	7.3	10	10			6.8	9.4					7.3	4.5	10	9	7.8	5.7	0	3.8			5	4.3			4	5	5.6
R_2CliTWLRhgb24mk	1		31	1	6.2	3.1	0	1.9	0	2.2	10	5	0	2	0	0	5	6.1	0	0	10	2.8	7.3	3	5	5	5	5	0	2	0	1.5	10	2.4	10	8.1	10	2.4	0	0.7	10	1	5	5	0	1.7	7.2	2.3	4
R_PMVdE45gR8vAiNH	2		34	1	4	4	1.2	2.4	0.5	0.7			2.8	3.1	0.8	0.7	8	4.4	3.9	3.9	9	8.7					7.5		1.1	3.1			4.9	4.1	7	4.4			2.9	4			5	5			6.9	3.6	5.1
R_1eKogP4VpcAWZQf	3		34	1	8.7	6.3	0.8	0.5	1	3.3	10	10	0.9	3.6	1	1.1	9.2	7.8	0.5	2.3	10	8.4	9.5	3.8	9.5	8.9	10	9	0.9	1.2	1.1	0.8	9.5	3.8	10	8.5	10	9.1	1	1	9.1	6.2	9.2	7	1.6	3.3	9.3	4.3	9.9
R_1CgrR9R0cjgNuLf	1		28	1	8	2	0	0	0	0	6	4	0	1	0	0	4	1	0	0	10	10	8	6	10	4	8	7	0	0	0	0	10	9	10	9	10	9	0	0	10	9	4	1	0	0	9	8	4
R_1pKKmU7tEtVE1Qs	3		32	1	0	0	0	0	0	0	8	7	0	0	0	0	0	0	0	0	10	9	7	7	6	6	8	9	0	0	0	0	8	7	10	10	8	7	0	0	10	9	10	10	0	0	3	1	6
R_2X54K2GywJBuSb1	1		35	1	8.1	2.5	0	0	0	0	10	5	0	0	0	0	5	1.5	0	0	10	10	10	7.6	10	9.2	9	2.9	0	0	0	0	10	7.2	10	6.6	10	5	0	0	10	4.2	5	2.1	0	0	7.5	5.1	10
R_2rNrvcrex99RhI5	4		34	1	0	0	0	0	0	0	10	2.1	0	0	0	0	9.1	1.7	0	0	10	2.4	9.8	1	10	2.6	8.6	2.5	0	0	0	0	8.4	0	10	2.5	9.9	2.2	0	0	10	0	10	1.3	0	0	8.9	2.3	2.6
R_1H2IkQjrpCOWI49	3		28	1	5	5	0	0	5	5	5	5	0	0	0	0	5	5	0	0	10	8	4.9	5	5	5	5	5	0	0	0	0	5	5	5	5	5	5	0	0	5	5	5	5		0	0	0	5
R_2EDYFDhKyY3WGpt	1		29	1	7.4	7.6	0	0	10	10	6.1	6.2	0	0	0	0	3.1	3.1	0.5	1.2	9.8	7.2	4.3	3.5	10	10	6.5	9.1	6.3	6.8	0	0.2	9.9	10	8.8	9.7	10	0.9	0	0	10	2.1	9.5	9.9	7.1	7.3	9.7	5.8	2
R_1n3jmFbXSK3EdJq	1		23	1	1.8	1.8	0	0	0	0	8.5	3.4	0	0	0	0	6.8	0.8	0	0	8.5	3	9.2	2		3.2	9.2	3	0	0	0	0	8.3	1	9	3.6	9	2.2	0	0	8.7	2.1	7	2.6	0	0.4	0	0	0.9
R_2qfpkv7fhB1H2xr	1		33	1	0	0	0	0	0	0	8	8	0	0	0	0	6.9	4.4	0	0	5.6	6	5.8	3.9	10	6.6	5.6	2.4	0	0	0	0	5	5	4.5	4.7	5	4.8	0	0	7.5	4.2	5	5	0	0	6.1	7.1	0
R_23efSqIrvSTAgIf	1		25	1	4.1	3.2	0	0	0	0	8	8	0	0	0	0	0	0	0	0	7.7	6	5	5	10	10	7.5	7.6	0	0	0	0	10	0	5	5	5	5	0	0	9.8	5	5	5	0	0	4.9	0	0
R_Z48w2w9ff7ncPlf	1		38	1	2.8	2.8	2.4	2.1	1.5	4	9.6	8.3	3.4	3.2	1.3	1.4	2.8	2.7	3.4	3.7	7.9	6.6	7.9	7.2	3.6	3.6	6.3	2.9	2.1	1.6	3.2	3.5	8.3	4.1	9.3	4.2	7.5	3.8	0.8	0.9	10	4.1	3.7	3.4	2.9	2.8	7.8	4	7.7
R_3iOMMw6Co7GiiAb	1		34	1	2.4	2.5	1.9	2.9	1.9	2	9.2	9.3	2.3	2.5	0.9	2	8.5	8.7	1.6	1.8	9.3	9.2	8.9	7.5	9.1	9.1	8.9	8.9	2.4	2.5	1.3	1.4	9	9.3	9.3	9.1	9.8	8.2	0.8	1.3	9.2	9	7.5	7.5	1.9	2.4	3.4	3.6	6.6
R_31FBbbUzvWkhRnl	1		30	1	5	4.4	0	4.1	0	1.9	5	9	0	2	0	2.9	10	10	0	4	5	1.2	6.7	5	6	9.2	4.7	2	1.3	3	0	2.9	5	1.6	8.2	4.4	5	5	0	3.6	7.3	5.4	6.7	6.4	2.7	4.5	10	4.2	5
R_1DAXMaIJsKvAFwC	1		33	1	6.8	1.4	0	0.2	0	0	9.1	6.1	0	0	0	0	6.6	1.2	0.3	0.9	7.5	7.2	8.1	4.4	7.8	7.3	6.8	3.7	0	1	0	0	10	0.5	6.2	3.7	9.3	2.2	0	0	8.9	3	4.1	3.8	0	0	2.8	2.6	3.9
R_1pEitvfML5gDbGA	1		20	1	6	4	0	0	0	0	10	9	0	0	0	0	9		0	0	10	8	9.5	9	10	5	9	7	0	0	0	0	10	5	9	5	9	3	0	0	10	4	9	8			7	1	9
R_6hPfpuEqDVtX5bb	1		30	1	0.9	1.5	0	0	0	0	8.5	1.8	0	0	0	0	8.5	2.2	0	0	8.7	2.6	3.1	1.1	8.3	8.3	2.7	0.8	0	0	0	0	6.9	2.2	9.6	3.8	7.3	2.7	0	0	10	7.2	9.2	1.1	0	0	5	7.2	3.2
R_71dZs5EgJPre6Od	4		29	1	8.1	6.7	2.4	0.9	1.4	0.6	10	10	3.2	0.1	0.7	2.6	7.1	6.6	1.9	1.7	8.8	7.1	6.5	5.1	6.3	4.8	8.8	7.6	1.5	2.1	1.3	1.2	8.9	4.2	8.3	6.1	8.6	6.3	2.3	2.5	7.8	5.9	7.2	7.5	1.9	3	2.2	4.6	9.5
R_9RbFMc0IWtURYE9	1		39	1	8.5	2.9	0	0.4	0	0	9.7	9.9	0	0.1	0	0	4.6	0.9	0	0.8	9.6	9.4	8.1	2.6	8.9	4	7.1	3	0	0	0	0.8	10	2.2	9.5	7.7	10	9.1	0	0	9.9	3.1	9.4	7.2	0.1	0.9	5.7	2.1	6.1
R_3sp4QOEoozu3Xza	5	biracial white/black	29	1	10	4.4	0	0	0	0	3	5	0	0	0	0	4	3	0	0	10	7.7	7.2	6.9			10	5	1	0	0	0	8.7	7.9	9.2	8.6	7	7.1	0	0	10	5	8.2	7.7	0	0	5	2	9.2
R_4TJALC5Zba5QUQV	1		35	1	7.4	4.1	0	0	0	0	8	4.1	0	0	0	0.7	6.4	3.3	0.2	0.2	10	6.5	9.2	6.7	10	2.5	9.4	2.3	0	0	0	0.3	9.9	0.8	10	8.3	10	7.3	0	0	10	3.4	10	7.3	0	0.3	10	1.3	10
R_RD05YolMliqxkyZ	2		39	1	2.5	2	0	0	0	0	4.4	7.2	0	1.6	0	0	2.7	0.1	0	0	4.7	1.5	1.9	6.7	10	6.9	8	2	7	1.4	1.6	0	9	0	6.2	2.1	7.8	0	0	0	8.6	1.8	4.9	2	0.7	2.2	3.1	1.6	3.3
R_2WAtFNyIZgszrLq	1		39	1	1.1	2.1	0.4	0	1.4	1.9	7.1	2.5	3.2	2.4	0	0	9.6	1.1	0	0	7.2	2	6.7	3.1	7	7.9	6.7	1.8	6.3	4.5	7.1	8.1	6.2	1.5	7.9	7.6	6.8	7	7.5	6.9	7.8	2.7	10	0	6.2	6.3	0	0	9.6
R_1CKgIYEEvXNfXm3	1		24	1	5	2.7	3.3	0.7	0	0	7.9	1.6	0.2	3.1	0	3	9.6	3.6	0	0	8.4	6.7	7.5	4	5	0	7.4	3.9	0	0	0	3.3	6	3	8.1	8.1	8.7	8.5	0	0	7.5	1.7	10	5.6	1	0.6	8.8	6.8	6.3
R_3Jxhm5qROLAY52i	1		28	1	0	0	0	0	0	0	10	10	0	0	0	0	10	0	0	0	10	10	5	0	0	0	10	5	0	0	0	0	10	0	10	5	5	0	0	0	10	0	10	0	0	0	8	2.5	10
R_1ILt7zBPK3YZely	1		29	1	5.9	7.8	6.7	3.9	6	4	6.9	4.1	6.2	4.3	7.1	3.4	6.1	4.1	7.2	4	6	3.8	7.5	3.9	6.2	3.3	6.7	3.6	6.6	3.9	6.8	4.2	5.6	6.7	6.2	4.3	6.3	4.4	6.4	7.5	6.1	3.9	9.1	5.7	6.3	7	6.8	4	6.1
R_1nZ4Kv9m0xQSCTz	1		38	1	8.8	9.1	8.1	9.1	8.1	8.9	8.1	9.4	8	8.9	7.7	8.9	8.1	9.2	8.4	8.7	8.4	9.1	8.1	9.1	7.8	8.5	8.3	8.7	7.7	9.2	7.8	8.9	8.2	8.6	8.4	9.2	8.1	9.2	8.9	9.3	9.3	9.2	7.3	8.6	8.8	9	8	9.1	7.9
R_2WZm9Fr70o9vSYd	2		33	1	0.7	0.7	1.7	0.7	0.7	0.3	7	5.8	1.8	3.3	1.1	3.1	3.1	4	0	1.2	10	8.5	7.7	6.2	8.6	6.4	8.2	6.6	7.1	5.7	0	0	1.9	1.3	1	1.4	6.8	1.9	0.3	3.7	10	5.5	7.5	6.4	2.6	1.5	8.5	6.5	9
R_3Eua3vzSmOJnv24	1		35	1	5	5	0	2	0	1	10	9	0	2	0	1	8	4	0	2	10	10	5	5	9	5	8	7	0	2	0	2	10	8	7	5	6	5	0	2	10	10	9	6	0	2	5	5	6
R_2qjIjoY0ZPb754O	1		24	1	8.6	6.7	0	0	0	0	9.2	6.3	0	0	0	0	7.9	8.3	0	0	3.9	3.5	7.7	6.3	10	10	7.1	1	0	0	0	0	8.7	9.2	8.3	9.4	8.4	9	0	0	10	4.4	7.1	9.6	0.1	0	10	6.6	7
R_25EhxdlngmQiFtF	1		31	1	7	4.3	4	3	0.9	1	8	7.2	1.7	2.7	0.5	0.1	8.7	2.9	0	2.9	9	8	5	7.5	9.7	8.7	7.1	2.5			2.9	3	9.3	3.9	9.7	8.3	9.6	9.7	0	0.7	9	2.1	10	8.2	0.7	0.5	9.2	6	9.2
R_7WDVhcqbMMq0sfL	5		22	1	0	6.1	1	0.9	0	0	10	10			0	0	10	10	0	1.9	10	10	10				10	10			0	0	10	10	10	0	10	10	0	3	10	10	10	10	0	0	10	10	4.1
R_1I5UvsRnd4bWCwC	1		27	1	7.3	6	1.8	2.9	1.5	4.4	4.6	3	1	5.5	0.3	6.1	8.8	7.8	1.4	6	7.7	6.9	6.7	7.7	9	7.3	7.2	5.2	1	7	1.1	5.8	9.1	7.1	8.1	5	8.5	6.8	1.8	6.1	7.1	4.4	6.3	8.4	1	8.2	5	3.1	5
R_Cac3Qak46yOhiCd	1		21	1	0.8	0.9	0	0	0	0	6.9	7.8	0	0	0	0	0.8	0.6	5.6	6.3	10	8.2	5.3	5.3	7.5	7.8	5	5.2	0	0	0	0	7.6	9.3	7.5	7.7	10	7.2	0	0	3.9	3.8	5.7	7.9	0.4	0.7	8.9	8.6	0
R_1CqFtkfiYa2Uee3	1		39	1	3	3	0	2	0	0	9	9	0	0	0	0	0	2	0	0	10	10	4	3	10	7	7	6	0	0	0	2	10	1.6	7	3.6	4	4	0	0	10	4	8	7	0	0	4	3.5	7
R_2dNpCmV8QDVSocZ	1		23	1	7.5	4.1	1.9	1.8	2.7	2	7.8	5.5	2.2	1.6	0.8	0.5	6.1	4.1	1.8	1.5	9.3	6	8.5	6.1	8.2	8.9	8	3.9	1.7	1.4	0.7	0.5	6.9	3	7.6	5.8	9.1	9	0.6	0.7	9.4	8	7.6	5.4	1.9	1.7	8	6	6.2
R_wQV77g9i7AwOLZL	1		33	1	1.7	1.2	0	0	0	0	9.2	9.2	0	0	0	0	8.5	8.5	0	0	10	9	8	8	10	8.6	6.1	6.4	0	0	0	0	10	9	10	9.2	10	10	0	0	10	10	8	8	0	0	7.7	2.9	5.5
R_vVpy20wLGjDvokh	1		37	1	10	6.6	0	0	0	0	10	9.6	0	0	0	0.2	9.5	8.9	0	0	10	10	8.9	5.7	7	3	9.4	8	0	0	0	0	7.7	5.7	9.3	9	9	8.2	0	0.1	10	8.8	8.9	8.4	0	0.1	9.2	7.8	8.8
R_eJRmWZY7yGarI4N	2		25	1	9.7	8.1	6.9	1.5	0.3	0.1	9.7	8.2	0.5	0.3	0.4	1.1	9.4	7.1	0.2	0.3	9.8	9.9	9.2	7.7	10	8.8	1.9	2.3			0.8	0.1	8.5	0.3	9.2	6.5	9.5	8.5	0	0.4	9.6	8.5	2.9	3	9.3	9.1	9.7	5.3	0.3
R_ueKoNwKw0hD11xn	1		40	1	4	1	0	0	0	0	10	6	0	0	0	0	3	0	0	0	10	4	3	3	8.5	3.6	5	5	0	0	0	0	5	3	10	2.3	7	5	0	0	10	3.8	10	2.3	0	1.7	10	1.4	10
R_2P5LIcGmFLIhTST	1		38	1	6.8	4.2	0.6	3.9	1.2	3.6	9.1	8.4	1	3	0	7.3	8.2	7.3	1.7	7	8.6	6.4	8.4	9.4	9	6.5	7.1	6	0.1	7.5	1.3	6.6	9.2	7.6	9	6.7	9	7.2	0	7.4	9.6	9.8	9.6	9.5	0.8	7.5	2.5	2.5	8
R_3NX2NS6FOx8Dsi5	1		26	1	10	9.6	0	0	0	0	5.1	6.8	0	0	0	0	7	6	0	0	9	4.3	4.9	3.7	9.3	7.7	5	5	0	0	0	0	9	7.3	8.5	5	9	8.5	0	0	10	9.6	8.5	6	2.7	0	5	5	7
R_3ey8Kr3uolDc4hx	1		35	1	3.4	1.4	0	2.6	0	2	6.3	7.8	1.1	3.9	0	1.6	3.1	4.2	0.1	3	8.3	6.5	9.5	3.1	8.1	4.6	7.5	2.6	2.8	4.2	0.4	3.4	8.1	2.6	3.9	2.1	8.7	4	0	3.3	9.6	7.3	8.4	2.6	3.7	3.4	8.8	2.4	0.9
R_2rH7uTvFWlrOScx	1		25	1	7	2	0	0	0	0	10	5	0	0	0	0	0	0	0	0	10	0.8	9	1.5	7	3	10	3	0	0	0	0	8.5	0	8	5	6	2	0	0	10	2.9	7	2.4			0	0	8
R_1pywTzJFLKov8Qo	3		34	1	2.7	0.1	0	0	0	0	3.1	1.4	0	0	0	0	5	2.3	0	0	4	1.6	8.3	5.1	9.1	5	0.9	0.8	0.5	0.5	0	0	10	0	5.6	3.4	10	0.1	0	0	3.9	0	7.1	1.8	0	0	9.2	1.5	4.7
R_1GJGBGtHNWDPtSW	1		31	1	9.3	7.9	0	0	0	0	10	10	0.1	0	0.1	0.1	8.5	3.6	0	0	9.7	9.6	10	10	10	6.9	9.8	8.9	0	0	0.1	0	10	10	9.2	8.3	10	7.8	0.9	2.5	10	10	8.8	3.9	0	0.1	9.1	6.3	9.5
R_XhujacPgWQhE0U1	1		32	1	8.1	3.5	0	0.9	0	1.3	10	8.7	0	1.1	0	1.1	5.1	3.5	0	1.3	10	8	8.7	7.8	8.7	8.9	5	5	0	1.2	0	1	10	8.5	10	6.7	10	8.9	0	1.4	10	10	6.6	5.1	0	1	2.7	2.7	4.9
R_1d6rLDb27E8YP92	1		32	1	5	3	2	1	0	0	9.5	9.4	0.5	0.5	0.3	0	8	1	1	0	9.5		10	10	8	9.5	8	3	0	0	1	0	7	1	10	9	8.5	8.5	0.4	0	10	9.6	10		0.2	0.2	9	9.5	7.5
R_3kH8l8NcRHmSiCT	1		33	1	3	3.9	7.3	6.5	0.4	2	9.8	1.8	0.8	0.9	0.8	1.4	9.9	0.6	0.7	1.9	9.6	3.6	8.4	6.2	1.9	6.1	9.5	1	5.9	7.6	0.3	1.2	9.9	7.3	7.6	3.8	0.9	4	0.4	0.2	9.3	7.5	8.2	3	9.3	3.2	5	3	9
R_1ZDDQNGoNnrxnFf	2		25	1	7	2.7	1.7	1.4	1.4	1.2	7.5	2.3	1.7	1.5	1.9	1.5	1.8	1.4	1.7	1.1	2.1	1.5	2.3	2.3	1.8	1.7	2.3	1.7	1.8	2	1.9	1.4	9.4	1.4	5	0	2.2	1.9	1.6	1.8	7.7	4	2.2	1.9	1.4	0.9	2.7	0.5	0.9
R_1OOBCrkMRhnFx9V	1		29	1	10	2.9	0	7.7	0	7.3	10	10	0	6.2	0	7.7	4	7.2	0.6	7	10	6	10	0	7.9	3.3	10	7.8	10	4	0	0	10	1.9	8.7	7	10	6	0.7	10	9	3.7	10	7.1	0	0	8.4	0	8
R_bmwtoDspRRGcnjb	1		40	1	8.6	8.1	0.3	0.4	0.6	0.5	8.1	8.2	1.2	0.9	0.2	0.3	1	1.2	1.3	1	9.9	8.3			5	5	1.1	1.4	5	5	5	5	1.2	1.3	0.8	0.7	1.7	1.5	1.2	1.1	9.5	1.7	9	5	1.2	1.1	8.9	1.6	1.4
R_3Ho7RC29alnIgba	1		36	1	3.9	3.5	0	3.8	0.4	3.4	5	6.9	0	3		3.2	6.8	5	0.3	4.3	6.4	5	5	5	6.6	5	5	5	0	5	0.6	5	5	4.3	8.5	5	8.1	5	1.1	5	7.2	5	6.4	5	0.7	5	4.9	5	7.3
R_27pbXZHzMEMGlrR	1		27	1	7.1	4.3	1.1	2.8	1.6	5.6	8.5	7.3	2.9	4	1.9	2.9	6.7	4	1.2	3.9	8.5	7.2	8.6	6.8	7	7.1	8.9	8	2.6	3.7	1.3	3.3	6.3	6.1	9.1	8.8	3.1	6.8	1.3	3.3	4	2.7	6.8	4	2.3	3.3	7	4.5	4.2
R_3sAfMZbbQPZ0G2m	1		28	1	7.2	3.3	0.9	0.3	0.9	2	6.4	6.1	0.7	0.5	0.5	0.5	6.1	3.1	0.7	1.4	7.8	4.2	7.5	5.1	6.2	5.8	7.1	4.1	0.4	0.5	1.9	1	8.1	2	8.4	7.6	7.1	8.2	0.6	0.5	9.3	7.1	6.3	6.8	1.5	1.1	6.1	4.1	9.1
R_8jGpHoMd0aPnK81	1		33	1	6.3	4	0.9	1.8	3	2.9	4.8	5.3	3	3.1	2.9	2.8	4.6	4	2.7	2.8	6.4	3.9	5.9	2.7	3.7	4	2.8	3.2	3.1	2.8	2.5	2	3.8	4	6.8	3.9	4.9	3	3.2	3.4	7.8	3.3	6.9	3.5	3.5	4	3.3	3.4	5
R_0SZd1LqbYNnCUoh	2		38	1	7.5	5	0	0	0	0	10	10	0	0	0	0	0	0	0	0	10	10	8.5	5.1	10	10	7.3	2.2	0	0	0	0	10	10	10	7.7	8.4	8.5	0	0	8.1	5	5.1	4.9	0.7	0	3.2	2.5	6.8
R_2fqvLp5lvjWbIqD	1		22	1	2	2	2	1	0	0	10	1.9	0	0	0	0.4	10	2	0	1	10	1	10	0.6	9	1	10	1.7	1	0	1	0	10	0	10	2	9.4	1.9	1	0	10	0	10	0	0.8	0.2	8.2	3.3	2
R_1Ii63cFL6KiEHWN	1		35	1	5.6	7.2	0.4	0.5	0.2	0.5	6	4.6	0.4	0.6	0.5	0.6	7.3	4.1	0.6	0.8	8.4	8	5	5	7	3.4	8.7	3.8	1.1	1.8	1.3	0.4	8.1	2.1	9.5	8.8	10	6.6	0.4	0.4	7.6	2	8.2	7.7	0.7	1.7	5.1	4.6	7.6
R_1NCU9zQqRPnhe2q	1		33	1	3.9	3.5	1.4	3.3	2.7	1.5	7.4	6.8	3.4	2.6	2.5	1.9	7	4.2	2	2	7.4	7.8	6.6	6.1	6.8	3.6	6.1	3.9	2.1	1.6	3	2.8	6.8	5.7	6.5	5.5	7.3	5.1	3.2	3.6	7.7	8.3	7.5	6.6	3	2.4	6.1	5.6	5.3
R_1irMRC11mjGaAjg	4		39	1	10	4.2	0	0	0.3	0	10	10	0	0.5	0	0	7.6	2.5	0	0.6	10	6.8	2.3	2.3	10	9.8	8.9	2.7	0	2.6	0	0	10	1.7	10	2.8	10	2.1	0.7	1	10	2.4	7.6	6.5	0	2	8	7.7	10
R_3qIgeZY0nEv3W05	1		38	1	5	5	0	0	0	0.7	8.5	6.7	0.1	0.5	0	1.1	7.1	5	0	1.1	9.3	9.4	9.3	9.4	9.3	7.5	8.2	8	0	1	0.9	0.6	9.4	5	9.2	9.6	9.8	9.9	0	1.3	10	9.1	5	5	0.4	0.9	5	5	5
R_Pt8jcpJacnRTaDf	1		36	1	3.1	3.7	3	1.7	0.9	1.5	7.3	4.1	0.9	1	0	1.3	5.5	0.9	0.6	0.8	10	6.8	4.1	6	9.2	8.3	6	3.1	2.2	2.6	0.5	2.7	8.9	1.5	10	5.9	10	3.4	1.2	1.6	10	5.5	9.2	8.8	3.5	6.9	5.7	7.2	6.9
R_qUcLomqMHyNgYP7	1		28	1	3.6	4.7	0	0.8	0	0	10	10	0	1.5	0.2	0.6	7.2	1.6	0	1.4	8.7	9.6	7.3	7.4	6	4.1	8.6	10	0	0.9	0	0.6	8	7.1	8.1	7.8	9.3	1.1	0	1	9.5	2.4	7.1	6.7	1.2	1	3.3	3.8	9.1
R_2Y9rsdoexMYxoTt	3		29	1	3.4	3.9	0	0	0	0	5	5	0	0	0	0	6.1	6.1	0	0	10	4.2	8.1	6.1	3.8	3.8	8.4	6.7	2.4	3.1	0	0	10	8.3	5.8	4.5	7.1	5.9	0	0	8.3	4.1	8.2	5.7	1.9	2.1	1.8	2.4	6.1
R_1E08Qq2dWQX0w0f	1		28	1	7.8	3.1	1.1	1.2	0.5	0.4	8.7	9.4	0	0	0	0.7	4.2	3.7	0.9	1	10	8.7	8.6	7.7	8.2	3.3	2	4.2	1.9	2.7	0	1.2	9.7	9.2	5.3	1.9	8.4	9	0.1	0.8	7.4	7.7	7	2.7	0.3	0.6	9.1	6.2	4
R_1hHniLM4R5dUCrm	2		21	1	4	6	2.5	3	1	3	7.5	10	1.5	2.6	1	3.5	10	7.5	1.5	3	9.5	9	9	7			9	8	1		10		4.5	3	9.5	10	9.5	8	1	1.5	10	9	9.5	8			8	7.5	10
R_1i2UnF42CEjzVWu	1		26	1	5	5	0	0	0	0	10	5	0	0	0	0	5	5	0	0	10	10	7	3	5	5	7	5	0	0	0	0	5	5	10	5	10	5	0	0	10	5	8	5	0	0	4	0	7
R_qPmXje2WNh50K9b	1		30	1	1	0	0	0	0.9	1	4.2	4.2	0	0	0	0	1.1	0	0	0	5	5	4.2	4.1	2.4	1.9	4	3	0	0	0	0	5	5	5	3.7	4.3	3.5	0	0	5	4.1	5	5	0	0	3.3	3	5
R_2fD1ntGD98pv7Gn	2		33	1	4.1	4	1.1	0.4	1.5	0.4	4.1	3.4	0.1	0.1	0.1	0.2	6.9	3.4	1.1	1	4.1	4.1	3	3	6.3	6.8	3.9	2.7	1.8	1.1	0.2	0.1	7.9	7.5	4.1	3.2	3.8	3.3	0	0	6.1	3.9	7.4	6.6	2.7	1.3	0.7	0.6	9.6
R_1Nn0M5sx5oejZOi	1		32	1	5	3.5	0.8	1.9	0.9	3	9	8.9	0.9	2.5	0.6	2.1	5	2.4	0.8	1.4	9.2	5	9.2		5	2.9	9.2	5	0.8	1.5	0.7	2.1	9.3	0.9	9.2	1	8.1	1.1	0.8	2.1	9.3	1.9	9.1	5	1	3.1	9	5	8.4
R_6h4hysbAkFceckF	3		34	1	0	1	0	0	0	0	10	1.4	0	0	0	0	10	0	0	0	10	0	10	0	10	0.3	10	1	0	1	0	1.9	10	0	10	1	10	2	0	0	10	0.1	10	0	0	1	10	0	10
R_2ZQuFD3d2VlzCJ0	2		21	1	5	3.3	3.8	4.5	3.2	3.7	5	5	4.3	4.4	0.3	0.6	5	5	3.2	3.5	5	5	5	2.7	5	5	5	5	5	5	2.6	3.4	5	5	5	5	5	5	2.1	2	5	5	5	5	5	5	5	3.5	5
R_PNBzI6TLAejGjHb	1		32	1	6.8	9.8	1.9		0.9	9.1	9.6	6.7	1	9.2	0.1	9.7	9.2	3.3	1	9.5	9.2	1.5	9	8.9	9.2	6.7	7.9	8.1	7.3	1.7	0.3	8.7	8.6	9.1	8.7	6.8	8.7	6.6	0.5	8.7	8.7	7.2	8.9	6.8	8.6	7.4	0	9.3	9.5
R_PNkf7pSJKauQiFH	2		35	1	5.8	5.8	1.9	1.2	0	0.7	5.4	6.2	2.3	1.2	1.4	0.7	3.5	1	3	1.8	7.7	8.6	5.6	5.8	6.4	8.3	1.5	1.1	1.5	2.6	2.6	0.9	4.5	4	7.2	6.6	8.5	7.4	2	0.6	8.9	8	7.3	7.3	0.4	1.8	0	1.2	4.6
R_2c1Mte931RD3NU4	1		36	1	6.6	3.2	0	0	0	0	7.7	4.1	0	0	0	0	4.9	4.1	0	0	10	1.4	10	5.9	10	10	5	4.7	0	0	0	2.8	10	5.6	10	5.6	9.4	5	0	0	7	5.1	5.4	4.4	0	0	0	0	2.9
R_2SITD1ST09cahqt	3		23	1	4	6.4	0	0	0	0	6.1	10	0.9	3.7	0	0	9.2	8.2	0.8	2.8	7.5	10	9	7.2	9.3	10	10	10					10	3.7	7.2	6.4	10	3.7	0	0	9.4	2.1	9.7	10			8.9	6.2	9
R_RVyew9TACfyLGTv	1		35	1	1.2	0.1	0	0	0	0	9.2	1	0	0	0	0	2.7	1.7	0	0	8.2	5	6.9	4.1	7.1	2.8	3.4	2.3	0	0	0	0	8	6.9	5	5	8	3.2	0	0	7.9	3.7	8.2	3.7	0.6	0.3	9.2	4.5	5
R_2TZRwh0FbgdvPRT	1		29	1	5.5	1.1	0.4	0.7	0	0	4.2	3.7	1	0.3	0	0	8.8	3.2	0	0.8	7.8	3.9	8.5	3.7	8.1	6	8.6	2.1	3.2	2.2	0	0.6	8.3	3.1	8.5	3.2	7.9	3.7	0	1.6	6.8	2.3	9.2	5.9	0	0	9.6	2.5	7.7
R_23gxYcCwYcmQycU	1		27	1	6.1	2.2	1	1.2	1.4	1.2	4.8	3.5	0.7	1.2	0	0.3	8.2	6.8	1.1	1.1	9.5	5.3	8.9	2.7	7.5	3.4	0	0.5	0.9	0.8	0.2	1.5	7.9	2.3	10	8.4	9	6.1	0.3	0.5	7.5	4.3	10	6.9	0.6	0.2	4.8	1.5	8.1
R_BVawX456BU5dXKF	1		38	1	6	3	0	0	0	0	7.5	3	0	0	0	0	8	2.5	0	0	9.5	7.5	8.5	2.5	10	3	7.5	4	0	0	0	0	9	3	9	6.5	8	6	0	0	9	2	7	3	0	0	4	2	7.5
R_1NmrKkZnLjFV09P	4		30	1	5	5	0	0	0	0	5	5	0	0	0	0	5	5	0	0	5	2	5	2.3	5	5	9	7.2	0	0	0	0	0	0	5	1.9	4.9	1.1	0	0	5	5	5	5	0	0	10	10	5
R_2TL8jEclGHuNvjk	1		34	1	5	5	0	0	0	0	8.2	8.1	0	0	0	0	5	5	0	1	8.2	8.2	9.3	9.1	10	8.3	8.2	8.2	0	0	0	0	9.2	7.1	9.2	5	8.2	8.2	0	0	9.1	9.2	8.2	7.2	0	0	4	4	5
R_2ALJP6JhBYQ2TYc	1		32	1	3.7	6.7	0.2	0.8	0	2.8	9.1	8.3	0	0.6	0.2	0	3	2.6	0.3	2.5	10	10	6.7	6.6	7.7	2.6	6.7	6.8	2.2	4	0	4.3	8.9	7.8	9.1	5.7	10	6.8	0.1	2	9.8	7.2	6.7	2.4	0	1.6	9.2	9.6	6.4
R_31hdqNYO1Wf5gWe	4		29	1	3	0	0	0	0	0	5	5	0	0	0	0	10	5	0	0	10	5	7	5.1	10	8	6	0	0	0	0	0	10	3	8	1.9	8.1	2	0	0	10	3	5	5	0	0	7	2	6.9
R_3RwipcH3gnU2kWG	1		28	1	3.2	7.4	2	6.2	3.1	6.1	4.1	7.4	2.8	7.1	0.9	4.6	5.8	6.9	1.3	6.9	6.2	5	6.9	7	7.4	6.6	6.1	7.9	6	7.5	2.1	7.7	7.7	6.6	4.2	7.2	5.9	6.7	2.1	7.3	6.3	7.1	5.9	6.9	6.2	7.5	3.4	6.1	3.6
R_5cpbCcxGGmlOnTP	1		32	1	8.1	0.5	0	0	0	0	10	10	0	0	0	0	1.9	0	0	0	7	4	5	3.9	10	7.7	8.1	2.9	0	0	0	0	10	1.9	8.3	7.2	7.1	5	0	0	10	0	5	3	0	0	4.7	1.9	9.2
R_3FRpuTbx8jPP6LO	3		23	1	7.5	2	0	0	0	0	10	5	0	0	0	0	5	3.9	0	0	10	8	3.5	3.4	7.8	3.9	6.2	0	0	0	0	0	10	0.7	10	1.6	5	10	0	0	10	1.1	5.9	3.7	0	0	7.5	1.2	0
R_0OsKpu7EJOM7BRL	2		32	1	8	2	0	0	0	0	10	8	0	0	0	0	6	0	0	1	10	10	10	9	10	0	10	4	0	0	0	0	10	10	10	8	10	4	0	1	10	10	10	10	0	0	10	4	10
R_2qydRErg0A7sL5E	1		32	1	8.6	8.8	1	1.7	0.7	1.7	8.7	8.9	1.2	2.7	0	0.4	7.6	7.8	1.2	3.3	10	10	7.3	8.5	9.4	8.5	9	6.8	1.8	1.3	0.1	1.8	9.4	3.2	10	3.6	9.1	9.2	1.3	1	10	3.9	8.1	6.8	1.6	3.2	10	8.5	8.2
R_2XoYzGSAsAAT2kO	1		40	1	8.4	5	0	1.2	0	0.7	9.4	9.6	0.1	1.3	0	5.7	2.6	5	0	0.8	9.2	9.3	8.6	8.1	9.4		5	5	0	0.7	0	0.9	9.6	9.4	9.6	9.5	8.1	9.4	0	0.7	8.6	9.1	5	6.7	0.6	5	5	5	9.4
R_u231yFw1c7B9PEZ	2		25	1			0	0	0	0	10		0	0	0	0	6.8	0	0	0	10	10					10	1.5	0	0	0	0	10	2.4	10	10	10	10	0	0	10	10	6.1	1.3	0	2.8	5	2.2	3.5
R_2R84tBRWG8tw9e0	1		36	1	5.5	4	0	3.6	0	3.2	8	6.3	0	2.4	0	4	6	3.7	0	4	6.5	6	7.1	4.4	9.5	9	7.7	3.3	0	4	0	3.2	9.4	2.2	7	6.8	7.6	3.9	0	2	8	4.4	5	6	0	3.7	6.5	5.6	5.8
R_1CfjrFY7rfc7Vte	5	asian/white/pacific islander	35	1	2	8.6	0.3	1.8	0.2	0.3	8.3	8.2	0	1	0	0.1	4.1	5.7	0	0.4	10	9.6	7.6	3	9.9	1.5	9.7	0.1	0	0.8	0	0	9.8	1.3	9.9	1.1	9.9	0.5	0	0.4	8.8	4.6	3.9	3.5	0.1	2.7	6.4	4.4	2.3
R_27Hxx1LCDtSQUQB	1		31	1	9.8	2.5	0	0.1	0.1	0.1	8.2	0.1	0.5	0.8	0.3	0.4	0.8	8.2	0.1	0.1	9.5	5	9.5	7.5	7.9	1.5	10	0	0.3	0.5	0.1	0.4	10	0.3	9.9	3.9	10	1.2	0.1	0.2	9.9	0.1	9.8	8.6	0.3	4.4	7.4	3.4	6.3
R_1Zcihdtf8aPa6Sl	1		29	1	1.9	0.8	0.1	0.8	0.4	1.6	7.6	5	0.5	2.4	0.3	1.7	9	3.9	0.2	0.8	8	5	1.1	2	8.3	3.8	7	4	0.3	1.7	0.1	1	8.8	3.8	7.1	3	8.2	4	0.3	0.8	9.2	4	8.1	5.1	0.3	1.5	5	0.9	8
R_27825mjynR00CKt	1		39	1	8.2	3.2	0	1.9	0	2	2.8	2.9	0	2.1	0	2.3	5	1.8	0	2	5	2.3	7.5	2.8	10	5	10	2.2	0	2	0	1	4.9	2.3	5	2	8.7	1.9	0	1.9	8.9	1.9	5	1.9	0	1.7	5	2.6	7.7
R_2q7zpKioF2F56LU	1		33	1	5	5	0	0	0	0	7	7	0	1.1	0	0	7.2	7.1	1	1	10	10	8.1	8.2	7.1	7.1	8.2	7.7	0	0.3	1	1	7.5	7.7	8.2	8.2	8	8.2	0	0	9.4	9.2	5	5	2	1	5	3	8.1
R_1QxwOrTPLKpisP1	1		35	1	0	4	0	1.4	0	2	10	7.4	0	2.1	0	1.8	7	2.5	0	2.6	10	4.7	8	5	10	8.2	8	3.9	0	2.9	0	2.5	10	2.5	10	6.2	9	7	0	1	10	5	10	3.2	0	0.8	4	6.5	2.9
R_SCxtEvKZOFOHnup	1		34	1	2.9	1.2	0	0	0	1	10	10	0	0	0	1.1	2.7	0.7	0.2	1.4	8.4	8.2	7.4	9.1	4.3	6.7	5	3	0	0	0	1.4	7.8	5	6.5	8.5	10	7.5	0	0	9.9	10	6.2	4.3	6.3	4.2	3.9	2.9	0
R_32VpSGQuiVuiqSv	2		29	1	0	0	0	0	0	0	2.5	0	0	0	0	0	0	0	0	0	10	0.9	10	7.7	6.6	6.1	8.9	0.6	0	0	0	0	10	0	4.7	0	7.6	3	0	0	9.2	0	1.3	0	0.2	0.3	7.7	1.5	8.7
R_1pX7b4bX1iPUStH	2		37	1	0	0	0	0	0	0	10	10	0	0	0	0	8	4	0	0	0	0	7	7	8	8	10	8	0	0	0	0	8	8	10	8	10	2	0	0	10	8	10	8	0	0	10	7	10
R_3I4eZVy5mPdX7q1	1		30	1	1.4	1.3	1.4	0.7	0.6	0.3	8.6	9.7	0.9	0.5	0.4	0.7	7.8	7.7	0.3	0.8	7.9	3.1	8.9	8.6	5.8	6.3	3.6	3.7			1.6	1.2	2.5	2.7					0.9	0.5	7.4	7.9	8.1	7.3	3.1	3.1	5.9	4.3	1.1
R_2CpTecHB2YgpbQq	1		25	1	3.5	2	0	0	0	0	4	4	0	0	0	0	3.5	2.5	0	0	3	3	5.5	3.5	6.5	5.5	8	6	0	0	0	0	8	7	7	4	6	4.5	0	0	7.5	5.5	4	3	0	0	5	2.5	7
R_eM78oMo3lFcaXCN	1		25	1			0	0	0	0			2.9	2.9	1.3	1.5	7.4	6.5	2.2	1.4							7.3	4.2			1.2	1.9	7.9	4.8	8.5	2.1	8	6.8	1.5	2.1	7	3	8.4	5.6
R_2SCwS3NCgkWZ3FW	1		33	1	2.2	0.8	0	0	0	0	10	8.5	1.9	0.6	0	0	3.2	1.6	0	0	10	9.2	8	3.3	2.9	1.8	8	1.8	0	0	0	0	8.7	2.5	8.2	7	9.7	8.6	0	0	10	7.7	7.1	3.6	0	0	5	3.9	5
R_3fDBICNDyuzITmR	1		38	1	1.4	1.1	0.7	2	0.2	1.9	8	7.8	0.6	7.6	0	0	8.3	2.7	0	1.6	3.7	5.6			7.2	5.7	7	6.6	6.1	5.8	1.7	1.8	10	1.8	7.7	7.7	7.8	8.1	0	0	8.3	7	8.1	3	0.8	3.4	7.5	2.4	3.7
R_3G6zhVMiXnfeFj0	1		35	1	6.1	6.2	0	1	0	1	10	7.6	0	0.5	0	0.6	8.2	7	0	1	10	9.3	10	9							0	0.7	10	1	10	9.3	10	3	0	1	10	10	7.2	8.1	0	1	5.4	8.6	10
R_RVUhye5SdcbfQrf	1		26	1	6	0	0	9	0	0	10	5			0	3	10	8			10	0	5	10	10	10	5	5					10	8	10	10	10	10	0		10	10	5	10			10	10	10
R_bynD7CcZB3Dpbhf	1		28	1	3	7.5	0	0	0	0	9	9	0	1	0	0	8	5	0	1	9		7	8			8	4	0	1	0		10	1	9	7	8	4	0	2	10	8.2	5	5			7	5	5
R_3sh0kAavx6zjVe0	1		40	1	5	1	0	0	0	0	7	5	0	0	0	0	9	6	0	0	10	1	7	5	9	2	9	3	0	0	0	0	10	5	10	4	10	3	0	0	10	4	10	3	0	0	7	3	9.1
R_XMIJdZtf8tA0Gn7	1		33	1	7.6	5.7	0.2	0.6	0.3	0.4	9.6	9	0.2	0.3	0.2	0.5	8.3	8.7	0.2	0.4	9.2	8.9	7.7	8.1	8.8	8.5	2.1	1.7	0.4	0.7	0.2	0.5	9.1	9.4	9.2	9.3	8.5	8.8	0.2	0.3	9	8.9	9.1	8.6	0.7	0.8	1.7	1.2	8.8
R_6z2n8pggK4Z28mJ	1		37	1	9.4	9	0	0	0	0	10	10	0	0	0	0	10	10	0	0.5	10	10	10	10	10	10	10	9.6	0	2.2	0	0.3	10	10	10	9.8	10	10	0	0	10	10	10	9.5	0	0	9.1	8.7	10
R_1MTnlVV2LiA3ahY	1		31	1	5.9	2.6	0	0	0	0	10	4.8	0	0	0	0	6.1	1.3	0	0	9	3	10	2.9	10	2.7	10	5	0	0	0	0	10	1.7	10	3	9.2	1	0	0	10	4	7.8	4	0	0	8.2	2	7.2
R_3Msav84KyYiP47q	2		30	1	7	7.1	0	3.2	0	0	10	7.5	0	3	0	0	8.8	8	0	4	10	4	8.5	5	8.2	6	9.3	8.3	5	5	0	0.9	10	3.9	10	1	0	1.9	0	7.5	10	0	7.6	3.1	7.1	7.4	0	7.4	5
R_0SQZAUf5AtavfQ5	1		31	1	6.3	5.8	4.1	8.4	0.6	0.7	7.6	6.7	1.1	8.2	0	0.3	7.1	7.5	1.6	7.9	8.9	1.8	9.4	4.3	9.5	6.1	8.4	5	1.6	2	0.6	0.6	9.5	4.4	8.9	2.2	9.1	3.3	1.2	1.1	9.3	4.1	7.8	3.6	1.7	7.1	9.3	4	7.1
R_11aQu9SKtcPPjCF	1		21	1	4.2	1.9	0	0	0	0	9	9.4	0	0	0	0	1.8	0.3	0.4	0.6	10	9.4	1.9	2.3	2.4	1.2			0	0	0	0	10	4.9	6.6	5	6.5	7.8	0	0	7.4	7.4	10	7.3	0	0.6	0	0	5.7
R_0ugUoXKFU8qNQwV	1		28	1	3.3	1.5	0	1	0	0.9	8	6	0	1	0	1	7	5	0	1.5	8	6	6	4	8	6	6.6	5	1	2.5	0	0	6.5	1.5	6	4	7	4	0	1	7.5	6	7	4	0	2	0	1	9
R_1Oy1ymePKU77tCW	1		32	1	7.4	1.7	0	0.1	0	0.3	3.5	4.1	0	0	0	0	8.9	4.1	0	0.6	8.4	1.5	9.6	2.2	10	0.9	7.3	4.3	0	0	0	0	9.7	2.7	9.2	0.8	9.1	2.8	0	0	10	8.8	9.9	7.3	0	0	9.4	1.4	7.3
R_2dtC1upNPnpHqZ1	1		38	1	9.2	6.3	0	0.6	2.8	3.6	9.2	9.8	0.4	1.1	0	1.6	3.9	5.9	1.7	4.1	10	9.4	4.8	4.6	2.7	2.3	4	2.3	0.5	1.8	0	2	9.6	8.2	7.3	8.1	10	4.1	3.6	4.8	7.5	3.6	9.9	9.3	2.9	1.5	4	3.5	9.1
R_3G9ajxhXJ5PBKuU	1		36	1	9.4	7.7	0.9	1	2.2	2.3	9.1	6.8	0.7	1.8	0	0.4	7.3	5.9	0.7	0.9	8	3.7	8.7	8	8.9	8	8.3	5.3	0.8	1.3	1	1.4	8.6	2.5	4.5	2.9	9	6.3	0.1	0.6	8.8	3.7	7.3	7.3	1.3	1.4	8.2	3.9	5.9
R_3DtnunLppAsfokN	1		40	1	6.1	2	0.9	1	1	0.8	5	4.1	1	2	0.8	0.9	5	1.8	1	2	6.1	3	7.2	5	7.1	4	8.2	6.2	3.1	3	1.9	2	7.1	3	7.1	3.9	6.1	4	1.8	2	8.1	5	5	3	0.9	1	5.1	3.8	7.3
R_26naCtttksh0xnt	1		34	1	9	9.5	1.6	0.6	2.4	7.4	9.7	6.5	1.2	2.5	0.3	4.4	5.7	1.8	1.3	2.8	9.1	6.6	9.5	4.5	9.5	4	9	5	2	5	0.3	2.4	10	3.3	9.1	3.2	8.8	3.3	0.4	2.8	10	1.3	8.9	4.3	1.1	4.5	9.2	3	8.1
R_2WNleJoOkJVfbiP	4		32	1	2	1	0	1	0	1	10	10	0	3	0	5	10	6	0	4	10	10	10	10	10	10	10	9	0	2	0	2	10	10	10	10	10	10	0	3	10	10	10	10	0	7.5	4	10	10
R_10OychPHXQzqVMQ	1		40	1	9.6	5	0	0.2	0	0	5	2.8	0	0.1	0	0	9.5	6.9	0	1.8	8.9	1.8	5	5	8.8	5	8.7	7	0	0.9			5	2	9.4	5	9.2	5	0	1.5	8.7	5	9.1	5	0.9	5	5	1.6	8.8
R_1DBxCWVNFRKNeha	1		33	1	5.9	4.4	0	1.7	0	0	6.5	4.5	0	0	0	0	6.7	5.6	0	0	9.1	1	8.1	4	6.6	4.1	6.7	4.4	0	0.5	0	0	7.1	4.3	7.1	3	9.2	2	0	0	7.9	4	7.8	5.7	0	1	0.8	1.8	6.2
R_3O2kiGSrdHGjHVD	3		31	1	5.4	8.2	1.8	8.2	2.2	7	9	8.8	1.5	4.4	0.6	2.4	8.8	7	1.5	8.2	8.8	8.2	9.2	7.9	7.3	7	9.2	6.7	2.5	6	2.2	7	9.4	5.6	9.4	6.9	9.6	8.5	1.8	3.8	9.2	7.2	7.8	5.8	1.8	7.8	9.6	3.3	7.5
R_3EgRbJOdv5WifoI	1		29	1	5	5	1	1	1	0	10	6	0	0	0	0	10	5	0	5	10	5	10	7	10	3	10	5	0	0	0	0	10	3	10	7	10	4	0	0	10	4.2	10	5	0	1	9	5	10
R_27pajSDOHtTciyA	1		29	1	5	5	1	0	5	5	5	5	5	5	0	0	5	5	0	0	10	8	10	5	10	5	3	3	0	0	0	0	10	5	10	5	10	5	5	5	10	5	10	5	0	0	5	5	10
R_1mVm5zO2bOPP8s9	1		28	1	5	1.5	0.3	0.2	0	0	9.3	7.9	0	1	0	0	5	2.8	0	0	6.9	4.4	6.4	3.4	8.8	6.1	9.7	2.1	0	0.8	0.2	0.9	9.4	3.9	9.1	3.5	9	7.3	0	0	8.8	8.3	2.8	2.6	0.6	1	0	0.5	2.3
R_1Ny0ByQ5IyWEXtc	1		36	1	3	5	0	0	0	0	5	5	0	0	0	0	2	0	0	0	10	7	5	5	0	0	7	3	0	0	0	0	8	5	5	5	8	5	0	0	7	5	10	10	0	0	0	0	2
R_3lSVSiR2ii3lGqk	1		34	1	2.8	2.9	0	0	0	0	6.5	7.4	0	0	0	0	1.5	0	0	0	10	8.4	6.7	5	2.2	2.8	1.8	1.7	0	1.7	0	0	9.5	8.9	8.1	7.1	8.2	8.1	0	0	9.5	9.6	10	9.1	0	0.2	0	2.3	9.2
R_2rOMWfh0nrQzYk4	1		33	1	3.8	3	0	0.9	0	0	9.3	5	1.1	2.1	0	2.5	7.6	6.8	0	0.3	7.5	2.5	8.4	3.5	10	10	6.5	4			0.7	1.1	8.3	4.4	3.9	4.6	7.5	3.9	0	0	9.2	5.5	10	5			9.6	5	9.9
R_2OJbUJiNM8t2Wlm	1		27	1	1	1	0	0	0	0	7	6	0	0	0	0	2	1.4	0	0	8	6	8	6	7	6	1	0.9	0	0	0	0	9.5	8.1	7	6	5	3	0	0	7	5	5	4	2	0.1	6	2	8
R_2aPRlxp73AhEcRN	1		30	1	6.7	2.2	0.9	0	0	0	9.7	8.7	0	0.9	0	0	3.6	2.3	0	0.8	9.6	1.9	7.7	2			10	8.5	0	1.2	0	0	10	0	9.3	9.2	10	1.1	0	0	8.3	0.1	3.9	2	0	0.1	5.8	1.7	9.5
R_1EXbvDR6Cc0uT2l	1		37	1	1	3.1	1.7	1.1	0	0.1	6.1	4.6	2.1	3.7	0.3	0.2	8.1	5.5	1.6	2	6.1	8.8	7.6	7.9	6.4	5.7	4.4	4.2	0.7	0.6	1.2	1.1	5.9	3.2	7.1	7.8	8.6	4.5	0	0	9.4	6.3	1.7	1.1	1.4	1.7	9.8	4	7.8
R_1EiXwYIIFCDj22J	1		37	1	1	3.4	0.6	5.8	0.4	4.2	9	7.8	0.4	6.5	0.3	3.8	9	8.7	0.2	5.9	8.6	8.6	9.2	8.3	8.1	8	8.7	7.6	4.3	5.8	0.4	8	9.3	7.8	8.8	8.3	10	7.7	1.3	4.9	9.7	6.3	8.5	8.5	0.6	6.5	9.6	8.3	8.5
R_3QDl1ZLaFSRd6tN	1		40	1	2.3	3	3	2.3	1.6	2.5	6	6.8	1	2	1	2.4	2	2.2	1.8	2.8	8		8	6.5	10		9.3	1.1	0.5	2	0.6	1	8.5	4	9.5	1.5	9.5	2.5	1	1.6	9.7	5	8.2	6.5	0.6	3.2	9	2.5	7.5
R_40Xy4OyWqKFBADT	1		34	1	5	4	1	1	1.5	1.5	6	7	1	1	1	1	4	4	1	1	6	7	6	4.5	6	6	6	7	1	3	1	1	6	6	6	6	6	6	1	1	6	7.5	4	5	1	4	5	2	4
R_1rBmB1VffL50bOy	1		35	1	9.9	5	0	0	0	0	10	7	0	0	0	0	10	3.8	0	0	10	9	10	8.1	7	5	10	5	0	0	0	0	10	6.2	10	10	10	10	0	0	10	10	10	10	0	0	0	0	10
R_e4juDdJN1u3jbvr	1		33	1	7	7.2	1.2	0.8	1.7	1.2	10	9.6	1.4	3.6	0	0	6	2.1	1.1	4.1	10	9.9	7	1.8	9.1	3.8	9.6	8.8	1.4	2.8	1	6.5	9.2	0	9	3.1	9	4.1	0.1	2	10	1.1	7.6	2.3	2.7	3.9	8.1	7.2	8.6
R_3ikeAKIdJZK7nWQ	1		29	1	6	4	0	1.2	0	1	10	7	0	1.1	0.4	1.3	6.5	4	2	3	10	9.2	5	3	9.5	8	7.5	4	0	1	0	1	9	7.5	10	6.5	10	6.5	0.6	1.6	10	9	5.5	3	0	1.5	5	3.5	6
R_2bW3ZQi8bNWVPGK	1		30	1	5	1.1	0	1.4	0	0	9.3	8.2	0	1.5	0	0	5.7	2.1	0	2	8.7	3.5	10	3.2	6.6	3.5	9.2	1.9	0	0	0	0	10	2.4	3.2	0.6	9.3	3.4	0	0.6	9.9	3.6	5.7	1.1	3.5	2.4	5.5	2.1	4.2
R_3GAJnLHwIMcLOgp	5	Black and White	23	1	5	4	0.9	0.5	0	2.2	9.8	8.1	0	0	0	0	8	7	0	0	10	9.1	7.9	5	8	8.1	9	3.1	0.5	2	1.8	1.6	10	9.5	10	10	10	9	0.8	1.1	9.7	9.8	9	5	0	1	8	6.5	5
R_1BWp5TtfV8vO5IJ	3		38	1	10	5	0	0	0	0	10	10	0	0	0	0	9	9	0	0	10	10	10	10	10	10	10	8	0	0	0	0	10	9	10	10	10	9.1	0	0	10	10	7	4	0	0	10	7	10
R_w01YxT4MxzkhApH	3		32	1	8	3	0	0	0	0	8	5	0	0	0	0	9	6	0	0	8	5	5	5	9	6	8	6	0	0	0	0	10	5	10	7	10	6	0	0	10	6	9	9	0	0	7	6	8
R_2qCAJvWSraoWoCJ	1		21	1	8.5	5.3	3.4	0.6	1.2	0	10	5	2.1	1.5	4.2	1.3	9.4	1.2	2.4	2.2	9.1	9.2	8.7	9.4	7	2.4	9	3.1	1.7	0	0.8	0	10	1.6	9.3	2.9	9.3	6.6	2.5	0	10	3.9	9.1	1.8			6.7	2.1	9.2
R_1HoCFSBWQ0ZxtAC	1		28	1	6	4	0	0	0	0	8	6	0	0	0	1	4	2.5	0	4	7	5	4	2	3.5	3	6	3	0.5	0	0	0	10	4	8	8	8	10	0	0	10	3	6	8	1	0	3	2	2.5
R_SOb7ISUhA6ZbEv7	1		28	1	7	2.9	0	0	0	0.1	8	8	0	1	0	0	5.2	3	0	0	8.5	8.4	5.2	3.5	9	6.3	1.6	2.4	0	0	0	1.5	7.5	8.4	8.4	8.7	10	8.5	0	0.2	10	8.4	3	2.9	0	0	5	1.4	5
R_25ZRVgqYT5AfPr5	1		33	1	5	5	0.4	2.1	0	0	9.4	8.6	0.5	8.5	0	0	9	5	0	0	9.4	3	5	5	9.4	8.4	5	5	0	0	0	0	9.3	7.4	8.4	8.3	9.3	7.4	0	0	8.8	7.2	5	5	0	0	9.4	9.1	7.2
R_1kUD1uJO3yuNF01	2		31	1	6.6	6.6	0	5.8	0.1	0.9	6.5	8.2	0.4	3.5	0.1	0.3	1.6	3.9	0.8	3.6	9.2	5	6.6	6	3.5	1.3	2.2	5	0.6	2	0	2.6	9.4	2.5	8.8	7	10	8.8	0.1	3.6	9.5	7.3	6.5	4.9	1.5	2.9	9.6	9	5.4
R_1l0prXdjiCwYOyx	1		33	1	9.1	8.2	0	0	0	0	7.8	7.9	0	0	0	0	3.2	0	0	0	8.1	8.8	8.4	8.8	5	5	9.3	9.9	0	0	0	0	7.1	4	9.1	8.8	9.9	9.2	0	0	10	8.7	5	5	0	0	7	8	8.6
R_1jy7hiVFaxL1XM0	2		29	1	10		0	0	0	0	10	10	0	0	0	0			0	0	0	6			7	5.8			0	2.9	0	1	8	8	10	6	8		0	3	10	7			0	1		3	8
R_1LigWg6f0nm6wm2	1		36	1	4.9	8.3	0	1.2	0	1.5	10	10	0	0.8	0	0	2.7	2.5	1.2	1.5	8.1	6.7	8	8.2	5	5	10	6.6	0	1	0	1	10	9.9	10	8.1	9.3	6.3	0	0	10	5.8	5	5	0	1	5	5	5
R_2bKaE7VYIvdS0rm	1		26	1	5.6	4.2	0	0	0	0	5	5	0	0.7	0	0.3	2.2	1.4	0	0	6.9	7.3	6.9	5.4	2.3	2.4	3.1	3.8	0	2	0	1.5	5	5	6.4	5.1	7	5.2	0	0.6	5.2	3.1	2	2.1	0	0.6	0	0.8	1.5
R_1NnaVYhfj2MXurx	1		36	1	3.9	2.7	0	0	0	0	6.1	4.2	0	0	0	0	3.1	2.3	0	0	7.3	8	4	4	7.2	7.5	8.1	6.1	0.9	0.5	0	0	10	2.9	2.9	3	6.6	7	0	0	10	3.4	2.6	1.6	0	0	3.9	3.2	1
R_eXM8pPF3rtENIcN	1		32	1	10	8.2	0	0	0	0	8.8	2.5	0	0	0	0	8.3	8.2	0	0	10	9.4	7.6	7.7	9.8	3.1	8.3	2.4	0	0	0	0	9.4	1.7	7.6	1.6	8.9	2.6	0	0.7	8	2.7	8.2	7.9	1.9	1.1	7.7	5.9	9.1
R_AjjbaBKURW8RZ2p	1		29	1	0	9	0	0	0	0	10	10	0	0	0	0	8	3	0	0	10	4	4	4	4	3	5	5	0	0	0	0	9.5	2	5	5	9	5	0	0	10	10	9.5	2	0	0	3	2	7
R_41QMRnAVODtjWWl	1		35	1	5.8	4.1	0	0	0	0	9.2	9	0	0	0	0	8.2	8	0	0	10	7.2	9.1	7.1	10	8.2	7.2	6.6	0	0	0	0	7.5	3.7	8.2	8.5	10	10	0	0	8.4	8.2	10	9.3	0	0	0	0	7.2
R_3NVSDv4uwOqvpo2	2		27	1	1	1	0	0	5	5	8	8	0	0	0	0	3	3	0	0	5	5	5	5	5	5	2	2	0	0	0	0	3	3	5	5	3	3	0	0	3	3	5	5	0	0	4	4	5
R_2t2LtKtQqw07bkV	1		28	1	1.9	0	0	0	1.6	0	10	10	0	0.4	0	0	7	0	0	0	8.9	2	9.3	2	9.2	2	10	2.6	0	0	0	0	10	2	10	3.8	10	2.9	0	0	10	2.5	8	0	0	0	7	0	7.5
R_2DMFjEzK4F1Wne8	1		31	1	7.6	5.3	0	0.4	0	3	8.7	3.8	0	7.4	0.6	7.5	7.4	2.2	1.5	2.6	10	2.3	8	6.8	10	0.8	10	3.9	0	4.6	0	3.5	10	2.3	10	3.5	10	2.9	0	5.7	10	0	4	4.1	0	5.6	7.5	7.2	6.5
R_DHnBSuYRxjQgMTL	1		33	1	7.4	1.8	0	2.7	0	3.2	10	8.7	0	3.5	0	3.1	10	9	0	6.9	10	2	10	10	10	1	10	10	0	1.8	0	3.6	10	0.6	10	10	10	0.5	0	0	10	10	10	10	0.4	10	10	3.1	10
R_b3OyXkaBl4heSI1	1		29	1	5	2	0	0	0	0	8	7	1	1	0	0	9	7	0	0	9	8.5	6	5	10	9	7	2	0	2	0	0	10	9.5	9	7	9	8	0	0	9.5	8.5	8	7.9	1	0.9	7.5	3.5	9.5
R_2ttlBRtV4dp4fDk	3		34	1	6.8	2.7			5.5	6.6	8	7.2	0.9	0.7	1.3	1.6	7.4	2.1	1.1	1.1	7.4	6.6	6.7	6.3	7	4	7.1	6.2			1	0.8	6.7	6.8	7.2	7.4	7.2	2.1	1.4	1.9	7.1	3	7.8	2	1.5	2	2.1	2.6	8.5
R_2S8EAB1QDjsGgFI	1		32	1	1.6	2	0	0	0	0	5.9	3.2	0	0	0	0	3.1	6.3	0	0	6.6	8.3	3.9	6.7	7.6	10	8.5	9.3	0	0	0	0	8.5	9	10	10	6.7	10	0	0	7.8	10	3.5	8	0	0	5.5	8.3	0
R_1n1wuBNPdBG5Ltr	1		26	1	5	5	2.3	2.1	1.5	1.8	7.7	7.7	0.7	0.5	2	1.6	5	5	2.1	2.5	8.3	8.3	6.3	6.1	4	3.6	3.4	3.1	1.7	1.7	3.4	3.7	7.5	7.5	5	5	7.5	8	0.9	0.8	1.6	2.4	5	5	1.5	1.5	4.9	5	5
R_3QFzMtuSLwdjuUP	1		34	1	5	1.7	0	4.1	0.4	2.5	2.2		0	0.8	0	2.2	4.9	6.3	0	3.6	9.2	8.1	4.9	4			7.9		0.6				10	1.9	8.4	10	9.9	10	0	1.9	10	10	4.9	1.2	0.7	2.5	5	3.3	6.1
R_3rGTiJfYJ4v8ntL	3		30	1	0.4	0.5	0.1	0.1	0.2	0	8.8	2.4	0.5	0.2	0.2	0.3	9.4	9.6	0.2	0.3	9.4	4.1	7.6	2.5	9.4	6.6	8	3.4	0.1	0.1	0.3	0.4	9.1	0.9	8.7	8.8	9.1	2.5	0.6	0.2	9.1	9.1	8.8	3.6	0.1	0.2	2	2	5.7
R_12uaVtJPfEgPlIj	1		34	1	6.9	4.9	0	0.8	0	0.3	7.9	9.4	0	2.7	0	0.7	1.2	6.2	0	3.8	7.7	7.2	7	3.8	7.9	4.2	9.4	7.1	0	0.6	0	1	9.6	8.3	9.6	8.4	9.8	7.8	0	0.6	10	6	7.8	4.9	0.9	2.6	8.3	7.2	9.3
R_T2bDwYedBpGs9EJ	1		22	1	7	8	4	1	1	3	10	10	3	3	0	3	5	6	2	3	10	9	8	9			10	7	1	1	1	2	10	4	10	10	9	8	0	1	10	6	4	5	2	2	8	7	6
R_1FmlXhtXdMbjvJ9	1		24	1	9	9	0	0	0	1.4	10	9.6	0	1.8	0	0.4	9.6	6.8	0	2.4	9.6	8.3	9.7	8	10	9.5	8	9	0	1.6	0	3.3	10	3.9	10	8.3	10	7.6	0	0.8	10	3.6	8.5	8.9	0	2	10	8.7	9
R_1nVXMYVb9xrUgWB	1		29	1	2.3	1.1	0.1	0.6	0.4	0.8	7.1	2.9	0.4	1.1	0.2	1.1	5.9	3.9	0.2	1.3	9	4.2	7.5	2.9	8.1	6	4.7	3.7	0.3	0.9	0.2	0.7	8.8	4.5	7.1	4	7.3	4	0.3	0.9	8.6	3	5.7	2.4	0.6	0.6	7.1	3.1	5
R_bdr9MeFKqNQaCHf	1		32	1	0.8	2.4	3.7	1.1	1.3	0.2	5.7	3.6	0.6	0.1	0	0.2	8.7	1	1.3	2.8	7.9	3.3	9.1	1.1	8.5	2.1	8.8	2.5	1.3	0.3	0.7	0.7	9.1	1.3	9.1	2.5	7.3	3.2	0.8	0.3	7.3	8.6	9.4	1.1	1.3	0.5	9.5	4.5	7.2
R_cCtT6PyMpDNSUbn	1		31	1	4.3	2	0	3	0	0	10	10	0	0	0	0	0	0	0	2	10	0	7	3	10	3	3	0	0	0	0	3	10	0	6	0	10	3	0	0	10	0	0	0	0	0	10	4	0
R_3iLvboLNgQEHvNs	1		28	1	9.9	10	0	0	0	0	8.6	9.2	0	0	0	0	3.1	2	0	0	9.8	5.2	6.4	3.3	8.9	9.1	2.4	2.6	0.2	0	0	0	7.3	3.1	9.2	9.5	7.5	8.4	1.2	0	9.5	8	8.3	2	3.6	2.9	4.2	3.1	7.4
R_bOgZWwjSt6egSrv	1		32	1	7	3	5	0	5	0	10	9	5	2	5	0	10	3	5	0	10	4	10	4	9	3	5	2	5	0	5	2	9	2	10	4	10	3	5	0	10	2	10	1.5	5	2.5	5	1	9
R_3NP3mafPSPzFh3w	4		29	1	2.5	5	0	0	0	0	10	10	0	0	0	0	1.8	1.9	0	1.5	10	7	10	5	10	5	10	5	0	0	0	2	5	5	10	5	10	5	0	3.4	10	5	5	5	0	2.2	10	5	5
R_25NHIm1HDHLNJWa	1		35	1	7.9	6.7	0	7.2	0	7.1	8.1	7.5	0	6.3	0	3.3	5.3	6.4	0	6.7	8.2	8.1	7	6.4	7.2	6.8	6.4	5.9	0	3.9	0	7	8.1	7	7.3	6.6	8.3	8.6	0	4	7.7	7.3	7	6.5	2.6	3.4	6.5	5.5	7.3
R_1Lzmx9EnyBlZcNP	2		32	1	8.5	6.2	2	0	0.1	0	10	10	0	0	0	0	1.3	1.4	1.3	1.3	10	10	7.9	9.5	9.8	2.4	10	9.8	0	0	0	0	10	1.7	9.1	6.6	9.2	6.4	0.1	0	10	3.5	8.5	6.1	0.6	0.4	9.7	2.5	2.7
R_3fDZ4NORiWIxrIi	4		23	1	8	3.5	0	1	0	0.5	2.5	3.5	0	1	0	1	2	1	0	1	9	3	8	6.5	10	4	8	4	0	1	0	1	10	3.5	9	6	10	7.5	0	0.5	8	2.5	9	4	0	1.5	6	2	6
R_1Idd4EmCsQ8Mb9n	1		29	1	9.1	7.3	0	0	0	0	10	10	0	0	0	0	8.2	1.7	0	0	10	8.1	10	1.9	10	7.3	7	4	0	0	0	0	10	0	10	9.3	10	4.8	0	0	10	9	10	8.8	0	0	4.7	10	5
R_3F4N7Cyh1EQ5Bg8	1		27	1	6.4	1.6	2.2	0.2	0	0	8.3	8	0	0	0	0	6.2	3.6	0.9	0.3	8.9	8.7	4.2	3	3.4	3.1	7.3	7.2	0	0	0	0	10	3.2	8.3	8.4	8.3	4.3	0	0	9.3	6.5	7.4	4.3	0	0.6	7	4.2	4.3
R_2PjIiMw49nOj84i	4		20	1	3.1	0.8	1.2	3.5	1.1	8.8	9.3	3.2	0.9	5.8	3.3	8.4	9.3	2.4	1.4	2.7	9	8.3	10	1.7	5.6	9	9.3	3.5	1	7.8	0.7	3.8	9.4	2.1	9.2	5.3	9.2	1.1	0.5	1.4	6.2	6.1	9.4	3.2	1.7	5.6	9.8	5.6	8.1
R_qONhhEZOee72157	1		27	1	3.8	5	0	0	0	0	10	10	0	0	0	0	3.7	4.2	0	0	10	9.9	7.3	6.5	7.8	8.1	10	10	0	0	0	0	8.1	8.3	8.2	7.5	7.7	7.5	0	0	10	10	10	10	0	0	8.3	7.1	1.9
R_3PUijouHwTKnzx2	1		25	1	8.2	7.9	1.7	0.9	1.1	1.2	8.6	2	1	1.1	0.6	0.7	8.6	1	1.1	1.2	8.9	9.3	9.6	8.3	8.4	8.9	9.6	9.2	1.7	2	1.3	1.2	8.8	8.6	9.3	9.3	9.4	9.2	1.4	1.3	9.7	8.8	9.2	3	1.5	1.6	8.5	9.4	2.3
R_3CKjpPHKs7P6m2d	1		29	1	9.5	9.1	0	0.2	0	0	9.5	6.6	0	0	0.1	0	2.3	3.9	0	0.1	6.6	8	8.5	8.5	8.4	1.4	9.9	6.8	0	0	0	0	10	4.6	7.9	8.1	8.6	7.2	0	0	10	6.2	8.2	8.1	0.7	0.8	10	5.9	6.4
R_1CwDwhoOuPrYV10	1		28	1	6.6	4	2	1.7	0.6	2.2	8.5	6.5	3.8	2.8	1.6	0.8	4.4	5.9	1	1.5	9.3	7.8	4.1	2.8	8.7	7.6	8.5	6.9	0.9	1.5	1	0.9	6.4	3.3	8.8	7.1	6	4.2	1.6	0.4	9.2	8.6	6.5	4.5	2.7	1.1	3	4.2	3
R_29lVfuluKV0aVQq	1		36	1	8.5	3.9	0	0	0	0	3	4.7	0	0	0	0	5	3.6	0	0.5	10	9.8	7.4	5	9.6	6.8	10	0.3	0	0.6	0	0.2	9.6	2.8	10	2.6	10	1.5	0	0	10	7.3	4.6	4.6	0	0.8	8.4	0.2	6.3
R_3empd5ibVSJJLJN	1		27	1	8.2	1.8	0.9	1	0.2	0.6	10	6	1.1	1.3	0.5	0.6	9.1	4.1	1.3	1.7	10	9.3	9.6	6	0.9	6.2	9.5	6.2	0.8	1.8	1.1	2.5	9.7	4.6	10	7.9	10	4.3	0.9	4.1	9.7	4.6	9.1	6.7	2.5	2.7	10	3.1	9.3
R_33C4tcOMmgBmXS2	1		24	1	4.8	5.4	0	2.5	0	5	9.3	3.2	0	2.6	0	2.2	6	6.3	0	4.5	9.4	6.1	9.1	7.4	6.7	6.9	6.6	8	0	2	0	4.5	7.1	3.9	9.6	4.6	9.7	5.4	0	6.3	9.2	6.4	9	7.3	0	5.4	9.5	5.7	8.9
R_2VfHMOTrlCLLRZ8	1		23	1	6.9	7.7	1.8	2	0	0.3	7.4	7.9	1.5	1.5	2.2	1.6	9.1	9	1.3	1.5	7.9	8	7.7	7.8	9.4	8.9	7	6.9	0.9	0.7	1.3	1.5	9.2	9	2	2	1	1.2	1.2	1	8.7	8.9	9.6	8.4	7.6	7.5	5	5	7.4
[truncated: 95 more columns]
